# Supplementary material for: Single-cell spatiotemporal analysis reveals alveolar dendritic cell–T cell immunity hubs defending against pulmonary infection
Source: Cell Discov. 2024 Oct 16;10:103. doi: 10.1038/s41421-024-00733-5 (PMC11484931; doi:10.1038/s41421-024-00733-5)
Supplement: Supplementary file 2 — Supplementary Table S1 [file 41421_2024_733_MOESM2_ESM.xlsx]

## Sheet: Histopathological_scorings
Table S1. Information of all hamster lungs used for scRNA-seq and Stereo-seq.
Group	Timepoint	Stereo-seq (n=3 / timepoint)			scRNA-seq (n=2 / timepoint)
Ctrl	d0	0	0	0	0	0
Infection	d2	2	2	1	1	1
	d5	2	1	2	2	2
	d7	2	3	3	2	3
	d14	2	2	2	3	2
0	No pathological changes
1	Mild pathological changes
2	Moderate pathological changes
3	Severe pathological changes

## Sheet: Samples for Stereo-seq
Table S1. Information of all hamster lungs used for scRNA-seq and Stereo-seq.
			bin15						bin80
Timepoint	Hamster	Slide	Total spot number	Viral RNA-positive spot number	Genes/spot (mean)	Genes/spot (median)	Counts/spot (mean)	Counts/spot (median)	Total spot number	Viral RNA-positive spot number	Genes/spot (mean)	Genes/spot (median)	Counts/spot (mean)	Counts/spot (median)	Slides used for spatial clustering
d0	1	1	392847	1	7.47696	7	15.3685	13	13921	1	170.138	158	434.507	407
		2	372936	0	7.69176	7	15.3116	14	13138	0	178.445	171	436.836	421
		3	661297	0	13.1839	12	22.8359	20	23388	0	317.477	290	648.508	592
	2	4	689757	0	7.33634	6	13.6583	12	24431	0	165.585	145	388.506	348
		5	362108	0	12.9338	11	23.2923	19	10871	0	310.422	275	690.532	589	√
		6	1369558	0	19.2881	17	34.2448	29	45729	0	447.164	405	995.973	858	√
	3	7	703407	1	19.4323	18	32.6987	28	12280	1	412.555	401	854.393	776	√
		8	493929	0	15.044	13	23.8556	20	17463	0	352.96	324	677.97	595
		9	1048064	1	9.4615	9	14.2464	13	37238	1	221.762	217	403.058	388
d2	4	10	620947	254405	30.4534	27	49.7888	43	21956	21850	674.148	579	1413.62	1196
		11	580017	88351	22.724	22	36.8247	35	20485	17385	527.587	502	1045.6	990
		12	782096	3018	21.8236	21	32.6061	30	27504	2167	476.826	471	928.576	898
	5	13	516536	223290	32.8442	32	48.2265	45	16011	15954	735.664	719	1434.48	1388	√
		14	840796	265647	32.9913	31	48.7813	44	29714	28728	695.76	679	1384.12	1282
		15	900007	229707	24.4704	24	37.4667	36	28131	26982	568.532	577	1099.69	1101	√
	6	16	795152	177992	26.7936	25	40.527	37	28135	26925	595.106	565	1152.22	1070
		17	766156	165853	38.485	37	63.2282	60	23759	23133	861.65	870	1863.88	1820	√
		18	1229612	339489	41.3467	39	63.8401	60	43273	42759	900.409	900	1814.32	1752
d5	7	19	666005	60152	46.6843	45	66.6305	63	23571	18900	900.138	906	1890	1851
		20	825081	70597	51.1475	49	73.3449	69	29160	20200	991.021	983	2078.69	1995
		21	1030019	46967	20.6006	19	33.8166	31	30396	18960	488.465	476	988.893	950	√
	8	22	572332	70035	42.7926	39	63.858	58	20184	17144	893.478	881	1814.73	1711.5
		23	261124	36360	42.5807	40	61.6931	56	9148	8139	886.788	866	1754.32	1638
		24	581610	99333	30.754	29	46.5625	42	23928	21747	673.852	665	1324.22	1250	√
	9	25	500331	37675	29.3361	27	41.6615	38	17322	11390	639.6	609	1218.33	1123	√
		26	741495	62674	27.1696	25	37.9964	34	26257	20476	602.99	574	1079.13	987
		27	1111399	96458	18.6881	16	23.7533	20	39255	27287	408.091	359	672.823	567
d7	10	28	808450	35570	21.9239	21	36.8275	34	25079	13829	499.819	483	1069.56	1017	√
		29	621022	15197	37.3664	35	58.7612	55	21925	8706	771.007	744	1667.84	1570
		30	729131	23621	28.8717	28	45.4404	43	25758	11412	621.941	618	1293.24	1273
	11	31	995005	2881	44.4428	42	66.9188	63	35142	2545	871.17	848	1902.16	1814
		32	1263364	7788	23.567	23	32.3443	31	44754	6313	506.046	514	914.316	912
		33	1024670	11544	28.7649	27	42.3046	39	36128	8352	622.662	611	1201.01	1146
	12	34	1085626	5653	21.5433	20	32.0862	30	22555	1909	406.694	395	773.431	747	√
		35	649095	2623	23.8726	22	36.7988	34	21728	1887	525.489	518	1063.77	1031	√
		36	1152810	2331	6.89779	7	8.17784	8	40840	1969	157.015	159	230.699	231
d14	13	37	848335	3	16.0888	14	24.0591	20	30076	3	383.674	340	682.156	590
		38	623536	1	19.4617	17	29.8742	26	18726	1	457.447	416	848.761	744	√
		39	745763	2	10.2391	9	23.0039	22	26393	2	241.458	223	653.46	623
	14	40	748445	4	31.1364	30	46.9089	44	26085	4	718.651	699	1339.7	1283	√
		41	521253	1	21.1709	20	31.2219	29	18436	1	492.046	475	887.997	841
		42	781952	8	23.6917	22	35.0447	32	24892	7	553.145	530	1024.52	957	√
	15	43	633532	7	34.5128	32	52.2094	47	22301	7	770.612	756	1485.47	1404
		44	667677	1	26.3253	24	38.5019	35	23494	1	599.77	572	1098.61	1009
		45	1001982	0	17.4572	16	27.5245	25	35495	0	397.545	379	780.454	724

## Sheet: Samples for scRNA-seq
Table S1. Information of all hamster lungs used for scRNA-seq and Stereo-seq.
Timepoint	Hamster	Total cell number	Viral RNA-positive cell number	Genes/cell (mean)	Genes/cell (median)	Counts/cell (mean)	Counts/cell (median)
d0	1	12906	0	7951.17	4514	1964.06	1540
	2	15175	0	9822.5	6015	2290.01	1963
d2	3	11899	3232	9942.83	6003	2455.59	2029
	4	13448	5678	9606.61	5132.5	2310.75	1714
d5	5	17782	3327	15580.1	12586	2824.77	2664.5
	6	14239	1965	17918.9	14610	2943.49	2612
d7	7	13931	802	11991	8383	2439.5	2083
	8	16729	2145	13189.9	8200	2520.35	1980
d14	9	11973	0	11546.3	7312	2526.76	2308
	10	14883	0	11162.4	7551	2584.39	2359
