# Supplementary material for: Single-cell spatiotemporal analysis reveals alveolar dendritic cell–T cell immunity hubs defending against pulmonary infection
Source: Cell Discov. 2024 Oct 16;10:103. doi: 10.1038/s41421-024-00733-5 (PMC11484931; doi:10.1038/s41421-024-00733-5)
Supplement: Supplementary file 4 — Supplementary Table S3 [file 41421_2024_733_MOESM4_ESM.xlsx]

## Sheet: scrna_clustermarkers
Table S3. Clustermarkers of 79 cell subpopulations and genes used for manual annotation.
Calculated by sc.tl.rank_genes_groups function of Scanpy (threshold＞0.25 and pval_adj＜0.05)
gene	score	logfoldchange	pval	pval_adj	cluster name
Krt7	54.1955	9.66191	0	0	Epi_ATI
Ager	53.2605	10.3603	0	0	Epi_ATI
Akap5	53.213	10.0052	0	0	Epi_ATI
Clic5	53.0434	8.29864	0	0	Epi_ATI
Cldn18	51.6844	10.2908	0	0	Epi_ATI
Wfdc2	51.1361	8.33211	0	0	Epi_ATI
Sparc	51.0213	6.45335	0	0	Epi_ATI
Hopx	50.4921	4.24028	0	0	Epi_ATI
Tpm1	49.7769	6.40186	0	0	Epi_ATI
Emp2	49.7751	6.71604	0	0	Epi_ATI
LOC106021050	49.7075	8.57182	0	0	Epi_ATI
Igfbp7	48.7824	6.10465	0	0	Epi_ATI
Tspan8	48.7599	10.0527	0	0	Epi_ATI
LOC121137942	48.6131	5.33202	0	0	Epi_ATI
Mfge8	48.2974	6.96702	0	0	Epi_ATI
Dstn	48.1844	5.51357	0	0	Epi_ATI
Gprc5a	47.8957	7.0988	0	0	Epi_ATI
LOC106021440	47.7269	9.50685	0	0	Epi_ATI
Aqp5	47.2923	10.3418	0	0	Epi_ATI
Mal2	46.8873	8.85291	0	0	Epi_ATI
LOC110339371	45.6473	9.57504	0	0	Epi_ATI
Prdx6	45.5744	4.11829	0	0	Epi_ATI
LOC101826766	45.2667	7.58585	0	0	Epi_ATI
Limch1	45.2064	6.25878	0	0	Epi_ATI
Ahnak	44.9141	3.33066	0	0	Epi_ATI
Myh14	44.808	8.73751	0	0	Epi_ATI
Alcam	44.8052	4.94272	0	0	Epi_ATI
Sptbn1	44.3839	3.67311	0	0	Epi_ATI
Ca.1	44.1109	5.53033	0	0	Epi_ATI
Clic3	43.2743	8.58914	0	0	Epi_ATI
Ehd2	42.9627	5.67907	0	0	Epi_ATI
Ca.in2	42.3245	5.48363	0	0	Epi_ATI
Vegfa	42.3175	5.00701	0	0	Epi_ATI
Pdpn	41.7139	7.91819	0	0	Epi_ATI
Rtkn2	41.6138	10.0556	0	0	Epi_ATI
Timp3	41.2204	5.1908	0	0	Epi_ATI
Lmo7	40.5828	6.37718	0	0	Epi_ATI
LOC101844224	40.3568	3.46847	0	0	Epi_ATI
Ndst1	40.2129	5.05294	0	0	Epi_ATI
Lamb2	40.1075	5.57332	0	0	Epi_ATI
Myo1c	39.2937	4.09668	0	0	Epi_ATI
Itga3	39.1652	5.93498	0	0	Epi_ATI
Col4a4	38.8361	7.9283	0	0	Epi_ATI
Pdgfa	38.8196	5.0784	0	0	Epi_ATI
Spint2	38.7016	3.97516	0	0	Epi_ATI
LOC101836288	38.4754	3.31546	0	0	Epi_ATI
Dag1	38.2335	5.18666	0	0	Epi_ATI
Tmprss2	37.9949	8.95869	0	0	Epi_ATI
Wwc2	37.9526	5.49231	0	0	Epi_ATI
Tspan2	37.8081	4.66702	0	0	Epi_ATI
Cdc42bpg	37.6992	6.23648	0	0	Epi_ATI
Lamb3	37.6507	7.27097	3.18325343993731e-310	1.49497e-307	Epi_ATI
Anxa3	37.4629	2.85417	3.69955e-307	1.6619e-304	Epi_ATI
Sftpb	37.4371	5.60562	9.72523e-307	4.30633e-304	Epi_ATI
Palm2akap2	37.2917	4.17578	2.23357e-304	9.48381e-302	Epi_ATI
Cadm1	37.037	5.02184	2.91036e-300	1.21905e-297	Epi_ATI
Bcam	36.8933	5.02814	5.9253e-298	2.44881e-295	Epi_ATI
Ca.in1	36.7995	4.14785	1.87888e-296	7.66285e-294	Epi_ATI
LOC101822827	36.7489	3.80404	1.21155e-295	4.87704e-293	Epi_ATI
Ptprf	36.7473	5.99714	1.28396e-295	5.10227e-293	Epi_ATI
Amotl2	36.5839	5.80622	5.15748e-293	2.02356e-290	Epi_ATI
Krt8	36.4118	6.76127	2.76832e-290	1.03382e-287	Epi_ATI
Tmod3	36.2625	2.6043	6.32411e-288	2.3336e-285	Epi_ATI
Sema3a	36.115	9.00395	1.32142e-285	4.60212e-283	Epi_ATI
LOC101827358	35.5571	1.3661	6.44761e-277	2.19616e-274	Epi_ATI
Cdh1	35.5333	6.71193	1.50523e-276	5.0168e-274	Epi_ATI
Phactr2	35.0295	3.81864	8.00199e-269	2.4803e-266	Epi_ATI
Tmem63b	34.5889	5.0441	3.71401e-262	1.10692e-259	Epi_ATI
Col4a3	34.4169	8.12803	1.4104e-259	4.12421e-257	Epi_ATI
Tead1	34.3519	6.87304	1.31859e-258	3.78437e-256	Epi_ATI
Pgrmc1	34.2401	3.56022	6.12422e-257	1.72569e-254	Epi_ATI
Vamp8	34.2093	2.21194	1.76062e-256	4.91641e-254	Epi_ATI
Col4a1	34.1603	4.48208	9.39877e-256	2.60111e-253	Epi_ATI
Col12a1	34.0162	7.16023	1.28391e-253	3.46052e-251	Epi_ATI
Thbs3	33.9536	5.32883	1.08079e-252	2.86326e-250	Epi_ATI
Msn	33.9353	1.44625	2.01329e-252	5.28847e-250	Epi_ATI
Fam189a2	33.6331	7.93356	5.51521e-248	1.41281e-245	Epi_ATI
LOC101836694	33.6101	7.60554	1.19235e-247	3.00472e-245	Epi_ATI
Csrp1	33.5287	2.30334	1.83765e-246	4.52061e-244	Epi_ATI
Tacstd2	33.528	8.97825	1.8865e-246	4.60424e-244	Epi_ATI
LOC121136472	33.1904	8.73011	1.47979e-241	3.55564e-239	Epi_ATI
Ca.2	33.0295	5.10401	3.06847e-239	7.04521e-237	Epi_ATI
Cd24	32.8373	3.408	1.72918e-236	3.8839e-234	Epi_ATI
Cxadr	32.6208	8.68583	2.08067e-233	4.54173e-231	Epi_ATI
Unc13d	32.5643	3.70009	1.31422e-232	2.82887e-230	Epi_ATI
Cryab	32.52	5.98169	5.56696e-232	1.19002e-229	Epi_ATI
Scel	32.2034	9.93263	1.5838e-227	3.27277e-225	Epi_ATI
Epb41l5	32.1564	6.32506	7.19808e-227	1.47756e-224	Epi_ATI
Arhgef26	31.9875	6.5097	1.62861e-224	3.32107e-222	Epi_ATI
Pmp22	31.9684	4.21849	2.99969e-224	6.07703e-222	Epi_ATI
Pls3	31.9127	5.30382	1.77747e-223	3.55448e-221	Epi_ATI
Tuft1	31.8784	4.98754	5.32632e-223	1.0583e-220	Epi_ATI
Agrn	31.5464	4.92288	2.01053e-218	3.8949e-216	Epi_ATI
Cgnl1	31.5045	5.67639	7.53746e-218	1.45112e-215	Epi_ATI
Eps8l2	31.1785	7.91509	2.088e-213	3.87543e-211	Epi_ATI
Fads3	31.1185	5.77754	1.35273e-212	2.49578e-210	Epi_ATI
Hspg2	31.0462	5.98944	1.28224e-211	2.35174e-209	Epi_ATI
F11r	30.7627	3.4207	8.27749e-208	1.44954e-205	Epi_ATI
Col4a2	30.7514	4.17531	1.17256e-207	2.04184e-205	Epi_ATI
Scnn1b	30.6774	9.09389	1.13906e-206	1.97241e-204	Epi_ATI
Utrn	30.529	2.92358	1.07375e-204	1.81868e-202	Epi_ATI
Galm	30.5014	4.77576	2.49439e-204	4.20196e-202	Epi_ATI
LOC101822890	30.3883	3.78406	7.8313e-203	1.29807e-200	Epi_ATI
Scnn1g	30.3842	9.4113	8.89147e-203	1.46596e-200	Epi_ATI
Spint1	30.3051	6.24597	9.81095e-202	1.60053e-199	Epi_ATI
Ctdspl	30.1394	4.20333	1.47585e-199	2.35801e-197	Epi_ATI
Atp9a	30.0143	4.69196	6.38103e-198	1.00911e-195	Epi_ATI
Llgl2	29.92	5.75216	1.08121e-196	1.69258e-194	Epi_ATI
Sdc1	29.8799	6.50671	3.58931e-196	5.56272e-194	Epi_ATI
Scnn1a	29.8569	4.20329	7.15263e-196	1.103e-193	Epi_ATI
Tns1	29.6773	3.85391	1.50622e-193	2.2554e-191	Epi_ATI
LOC101843868	29.6581	4.40424	2.66357e-193	3.96923e-191	Epi_ATI
Nectin3	29.6378	5.32789	4.87328e-193	7.19296e-191	Epi_ATI
Prkci	29.6168	4.14799	9.07467e-193	1.32678e-190	Epi_ATI
Msrb3	29.5139	4.70525	1.91149e-191	2.75575e-189	Epi_ATI
Slc39a8	29.4737	3.90074	6.26262e-191	8.98686e-189	Epi_ATI
Afdn	29.4413	3.26934	1.62739e-190	2.31388e-188	Epi_ATI
Epcam	29.3121	3.59038	7.28223e-189	1.026e-186	Epi_ATI
Rarres2	29.2938	4.99363	1.24257e-188	1.74275e-186	Epi_ATI
LOC101829590	29.2894	3.26342	1.41688e-188	1.97827e-186	Epi_ATI
Pdlim2	29.2691	2.81748	2.56331e-188	3.56289e-186	Epi_ATI
LOC121139262	29.2577	3.11276	3.58585e-188	4.96192e-186	Epi_ATI
Fermt2	29.2011	3.99289	1.87919e-187	2.5547e-185	Epi_ATI
Slc44a2	29.1294	2.70546	1.52451e-186	2.05451e-184	Epi_ATI
LOC121139263	29.0798	3.00434	6.46549e-186	8.63811e-184	Epi_ATI
Npnt	29.0599	5.98434	1.15293e-185	1.53374e-183	Epi_ATI
Tppp3	28.9185	3.10803	6.99666e-184	9.15056e-182	Epi_ATI
Ndnf	28.8889	7.38922	1.64399e-183	2.14105e-181	Epi_ATI
Rabac1	28.6971	1.88774	4.14657e-181	5.31104e-179	Epi_ATI
Eps8l1	28.3085	6.75536	2.71684e-176	3.39561e-174	Epi_ATI
Lsr	28.2952	7.12821	3.9595e-176	4.92887e-174	Epi_ATI
Mindy2	28.2008	2.98704	5.7222e-175	7.06634e-173	Epi_ATI
Arhgap5	28.0807	4.27429	1.68546e-173	2.04072e-171	Epi_ATI
Elo.l5	28.0517	2.42104	3.80326e-173	4.587e-171	Epi_ATI
Tnfrsf12a	27.9926	3.94363	1.99808e-172	2.39121e-170	Epi_ATI
Pard6b	27.8243	8.0938	2.20386e-170	2.60729e-168	Epi_ATI
Gde1	27.7308	3.99968	2.97064e-169	3.46158e-167	Epi_ATI
Lama5	27.693	6.81614	8.47501e-169	9.76548e-167	Epi_ATI
Irx3	27.5103	6.64163	1.32043e-166	1.4992e-164	Epi_ATI
Lrrk1	27.4259	3.70825	1.34735e-165	1.51313e-163	Epi_ATI
Mmp15	26.8886	5.58711	2.98494e-159	3.08404e-157	Epi_ATI
Vamp5	26.8722	3.72303	4.6435e-159	4.78173e-157	Epi_ATI
Fbln5	26.7507	5.52664	1.2119e-157	1.22758e-155	Epi_ATI
Serpinh1	26.6194	3.87953	4.05123e-156	3.9991e-154	Epi_ATI
Nedd9	26.6112	2.79383	5.03156e-156	4.95106e-154	Epi_ATI
Pxdn	26.4241	4.39352	7.24598e-154	6.91066e-152	Epi_ATI
Cldn7	26.4171	5.89495	8.71071e-154	8.28212e-152	Epi_ATI
Fgfr1	26.2487	4.26454	7.40098e-152	6.88891e-150	Epi_ATI
Tjp1	26.2256	3.57635	1.35687e-151	1.25921e-149	Epi_ATI
Itgb1	26.1163	2.03224	2.38179e-150	2.1972e-148	Epi_ATI
Smim1	26.0829	7.09025	5.69416e-150	5.20637e-148	Epi_ATI
Niban2	25.9838	2.94475	7.55832e-149	6.81039e-147	Epi_ATI
Aldh2	25.9554	1.65918	1.58047e-148	1.41584e-146	Epi_ATI
Atp6.0e1	25.805	1.4352	7.78712e-147	6.87662e-145	Epi_ATI
Pals1	25.7825	4.06873	1.39513e-146	1.22851e-144	Epi_ATI
Sh2d4a	25.7539	6.57104	2.91833e-146	2.56251e-144	Epi_ATI
Cd151	25.6917	2.67532	1.44719e-145	1.25651e-143	Epi_ATI
Nckap5	25.6212	6.64136	8.86171e-145	7.62993e-143	Epi_ATI
Pon2	25.5541	2.90744	4.94178e-144	4.23137e-142	Epi_ATI
Arhgap29	25.4902	3.47908	2.52979e-143	2.15421e-141	Epi_ATI
LOC121140408	25.3633	7.49984	6.41589e-142	5.33155e-140	Epi_ATI
Tjp2	25.3514	4.78779	8.68025e-142	7.17474e-140	Epi_ATI
ATP6	25.3428	0.916112	1.07829e-141	8.88898e-140	Epi_ATI
Shisa4	25.3202	6.23635	1.91316e-141	1.57295e-139	Epi_ATI
Kif5b	25.2738	1.5563	6.20639e-141	5.06246e-139	Epi_ATI
Lhfpl6	25.1998	4.76264	4.02984e-140	3.24439e-138	Epi_ATI
LOC121142880	25.177	2.12825	7.15759e-140	5.73273e-138	Epi_ATI
Mettl7a	25.148	3.72232	1.48582e-139	1.18089e-137	Epi_ATI
Frmd6	25.0985	4.32557	5.16596e-139	4.0848e-137	Epi_ATI
Magi3	25.0565	4.60528	1.48384e-138	1.1703e-136	Epi_ATI
Nckap1	25.0181	4.03792	3.887e-138	3.05016e-136	Epi_ATI
Myo10	24.9448	3.67722	2.43143e-137	1.89359e-135	Epi_ATI
Prkcz	24.9035	5.36391	6.811e-137	5.29107e-135	Epi_ATI
Ccn1	24.7959	3.95143	9.92809e-136	7.655e-134	Epi_ATI
Muc1	24.7839	5.40728	1.33588e-135	1.02239e-133	Epi_ATI
Phldb2	24.5232	4.76275	8.36332e-133	6.26158e-131	Epi_ATI
Mrpl14	24.4635	2.71822	3.61507e-132	2.70006e-130	Epi_ATI
Selenof	24.444	1.51226	5.82589e-132	4.34085e-130	Epi_ATI
Efna1	24.4364	4.70228	7.01537e-132	5.20212e-130	Epi_ATI
Kank3	24.3877	4.31452	2.31219e-131	1.70234e-129	Epi_ATI
Ttn	24.3763	7.55473	3.05324e-131	2.24261e-129	Epi_ATI
LOC101832386	24.3541	4.53596	5.24803e-131	3.83651e-129	Epi_ATI
Nebl	24.1939	3.31704	2.58226e-129	1.88328e-127	Epi_ATI
Gipc2	24.0421	6.88967	1.00924e-127	7.24128e-126	Epi_ATI
Ccn2	24.0296	5.14042	1.36384e-127	9.76293e-126	Epi_ATI
Cdkn2b	23.9572	5.48519	7.77559e-127	5.50256e-125	Epi_ATI
Ano1	23.8355	6.11939	1.43137e-125	1.00377e-123	Epi_ATI
Tp53bp2	23.7702	3.63552	6.79728e-125	4.72396e-123	Epi_ATI
Cgn	23.758	6.54603	9.08782e-125	6.3017e-123	Epi_ATI
Icam1	23.7271	1.69064	1.89288e-124	1.30963e-122	Epi_ATI
Nfe2l1	23.6591	2.20396	9.50549e-124	6.56196e-122	Epi_ATI
Edn3	23.64	7.69393	1.49659e-123	1.03085e-121	Epi_ATI
Ctnna1	23.5758	1.95865	6.82655e-123	4.6917e-121	Epi_ATI
LOC101834605	23.5532	3.58364	1.16458e-122	7.98614e-121	Epi_ATI
COX1	23.403	0.883893	3.98608e-121	2.69177e-119	Epi_ATI
Itm2a	23.4007	4.86457	4.20858e-121	2.83585e-119	Epi_ATI
Lama3	23.2014	8.1944	4.40931e-119	2.92032e-117	Epi_ATI
Slc1a4	23.1989	3.41552	4.66994e-119	3.08634e-117	Epi_ATI
Exph5	23.058	7.04836	1.22261e-117	8.04586e-116	Epi_ATI
Atp1b3	23.014	1.65528	3.37494e-117	2.19307e-115	Epi_ATI
Epas1	22.9956	2.07282	5.16376e-117	3.34845e-115	Epi_ATI
Rbpms	22.9331	2.82516	2.17207e-116	1.3939e-114	Epi_ATI
Neo1	22.7925	5.9811	5.44383e-115	3.46482e-113	Epi_ATI
Tns2	22.7844	3.98924	6.54561e-115	4.14904e-113	Epi_ATI
Trim3	22.7195	4.93117	2.87345e-114	1.8066e-112	Epi_ATI
COX3	22.7065	0.793601	3.86352e-114	2.42416e-112	Epi_ATI
Tspan1	22.687	6.21954	6.01567e-114	3.7669e-112	Epi_ATI
Als2cl	22.5314	6.33219	2.04517e-112	1.25778e-110	Epi_ATI
Sema3b	22.4887	5.34151	5.35514e-112	3.2804e-110	Epi_ATI
Slc4a11	22.4473	4.80279	1.35863e-111	8.25725e-110	Epi_ATI
CYTB	22.4256	0.972765	2.21311e-111	1.34242e-109	Epi_ATI
Foxa2	22.4058	7.47841	3.45899e-111	2.08996e-109	Epi_ATI
LOC101834067	22.3708	1.25423	7.58517e-111	4.56524e-109	Epi_ATI
Ccnd2	22.3622	1.92709	9.18646e-111	5.51829e-109	Epi_ATI
Nrbp2	22.3538	3.65667	1.10861e-110	6.64649e-109	Epi_ATI
Fgf1	22.2874	5.20241	4.89836e-110	2.90861e-108	Epi_ATI
Clstn1	22.167	2.69448	7.1583e-109	4.18639e-107	Epi_ATI
Tinagl1	22.1235	5.42348	1.87676e-108	1.09346e-106	Epi_ATI
Mgst3	22.0049	2.15122	2.58458e-107	1.48907e-105	Epi_ATI
Myl6	21.9632	0.734284	6.48384e-107	3.72172e-105	Epi_ATI
Ppl	21.9141	5.25208	1.90593e-106	1.08397e-104	Epi_ATI
Hdac7	21.7829	2.66467	3.36889e-105	1.89514e-103	Epi_ATI
Tcn2	21.7129	2.75838	1.54978e-104	8.67096e-103	Epi_ATI
Cttnbp2nl	21.5577	3.06715	4.47885e-103	2.44844e-101	Epi_ATI
Slc9a3r2	21.4505	3.0647	4.51832e-102	2.44415e-100	Epi_ATI
LOC101829062	21.418	2.73459	9.07956e-102	4.89443e-100	Epi_ATI
Plxna1	21.3734	3.19476	2.36313e-101	1.26726e-99	Epi_ATI
Slc35a1	21.3012	3.23892	1.1062e-100	5.88125e-99	Epi_ATI
Wwc1	21.2446	6.69091	3.6952e-100	1.95789e-98	Epi_ATI
Dennd3	21.1357	2.01732	3.73417e-99	1.9651e-97	Epi_ATI
Itgb6	21.1249	8.35398	4.70039e-99	2.4652e-97	Epi_ATI
Dpysl2	21.0803	2.6124	1.20663e-98	6.27531e-97	Epi_ATI
Flrt3	21.0451	4.08	2.53544e-98	1.31419e-96	Epi_ATI
Matn4	20.9664	3.55025	1.32825e-97	6.79382e-96	Epi_ATI
Mal	20.9612	8.20358	1.48162e-97	7.56578e-96	Epi_ATI
CUNH1orf115	20.9236	4.01967	3.26265e-97	1.66057e-95	Epi_ATI
Ttc9	20.8603	6.53949	1.22857e-96	6.2021e-95	Epi_ATI
Col4a5	20.8602	6.72005	1.23257e-96	6.21216e-95	Epi_ATI
Sec62	20.8341	1.39214	2.12307e-96	1.06829e-94	Epi_ATI
Irx1	20.8068	6.79174	3.75819e-96	1.87281e-94	Epi_ATI
Nectin2	20.7445	4.62369	1.37425e-95	6.80452e-94	Epi_ATI
Cped1	20.6089	4.02308	2.28136e-94	1.11711e-92	Epi_ATI
Slc39a4	20.6071	6.84679	2.36873e-94	1.15806e-92	Epi_ATI
Cmtm4	20.5791	5.66043	4.22539e-94	2.05928e-92	Epi_ATI
Rnf128	20.5786	8.57299	4.26458e-94	2.07512e-92	Epi_ATI
Aig1	20.484	2.92663	2.98981e-93	1.43233e-91	Epi_ATI
Pebp1	20.3746	2.32279	2.80826e-92	1.32893e-90	Epi_ATI
Timp2	20.3389	1.24521	5.82266e-92	2.74702e-90	Epi_ATI
Trnp1	20.2329	6.25342	5.03089e-91	2.3414e-89	Epi_ATI
Clu	20.1931	3.88346	1.12471e-90	5.21101e-89	Epi_ATI
Slc22a17	20.1204	4.2253	4.88643e-90	2.24718e-88	Epi_ATI
Bend7	20.0835	6.7564	1.02923e-89	4.71924e-88	Epi_ATI
S100a16	20.0671	3.65887	1.43202e-89	6.5564e-88	Epi_ATI
Kmt5a	20.0664	2.6457	1.45275e-89	6.64151e-88	Epi_ATI
Ddx47	20.0455	2.95669	2.21074e-89	1.00623e-87	Epi_ATI
Ptpn21	20.0326	4.2247	2.86358e-89	1.30146e-87	Epi_ATI
Wnt7a	20.0041	10.1961	5.06908e-89	2.29709e-87	Epi_ATI
LOC101827703	19.9774	5.44203	8.66987e-89	3.91167e-87	Epi_ATI
Apbb2	19.9616	4.58319	1.18862e-88	5.35501e-87	Epi_ATI
Vcl	19.8753	1.92675	6.66351e-88	2.97611e-86	Epi_ATI
Lamc2	19.816	7.29253	2.16497e-87	9.60021e-86	Epi_ATI
Bcas1	19.7867	6.94672	3.87894e-87	1.70542e-85	Epi_ATI
Hs3st6	19.7453	8.77307	8.79639e-87	3.85648e-85	Epi_ATI
Crb3	19.5385	7.20259	5.1699e-85	2.23808e-83	Epi_ATI
Ctnnd1	19.5318	2.45601	5.89129e-85	2.54326e-83	Epi_ATI
ND1	19.525	0.948753	6.7304e-85	2.90147e-83	Epi_ATI
Reep5	19.5074	1.21945	9.49458e-85	4.08742e-83	Epi_ATI
Macf1	19.4505	1.37181	2.88815e-84	1.23991e-82	Epi_ATI
Shroom3	19.4496	6.07765	2.93678e-84	1.25904e-82	Epi_ATI
Itgb4	19.4482	3.02198	3.0171e-84	1.29169e-82	Epi_ATI
CUNH1orf116	19.4136	7.49329	5.92326e-84	2.52541e-82	Epi_ATI
Epn2	19.3488	4.13922	2.08572e-83	8.81979e-82	Epi_ATI
Abca5	19.3335	5.27916	2.80567e-83	1.1848e-81	Epi_ATI
Cd59	19.2739	1.73859	8.89529e-83	3.73097e-81	Epi_ATI
Klf5	19.103	3.54703	2.38588e-81	9.89996e-80	Epi_ATI
Wnk1	19.0145	1.49439	1.29328e-80	5.28845e-79	Epi_ATI
Pkp2	18.9991	6.84068	1.73523e-80	7.06768e-79	Epi_ATI
Wls	18.9631	3.10303	3.44153e-80	1.39443e-78	Epi_ATI
ND4	18.9224	0.794731	7.46347e-80	3.01221e-78	Epi_ATI
Krtcap3	18.8916	5.50652	1.33816e-79	5.3797e-78	Epi_ATI
Txndc5	18.8364	2.13558	3.80113e-79	1.52419e-77	Epi_ATI
Cldn3	18.8245	4.31268	4.75594e-79	1.90459e-77	Epi_ATI
Nfib	18.7675	2.48551	1.39169e-78	5.5446e-77	Epi_ATI
Nbl1	18.7149	3.75904	3.74116e-78	1.48668e-76	Epi_ATI
LOC101822933	18.6661	3.53866	9.34814e-78	3.70057e-76	Epi_ATI
Slco3a1	18.6234	2.79341	2.07754e-77	8.19279e-76	Epi_ATI
LOC101829268	18.6068	5.63245	2.83049e-77	1.11479e-75	Epi_ATI
Lmo1	18.5476	8.21286	8.53405e-77	3.32313e-75	Epi_ATI
Lims2	18.5171	3.78199	1.50238e-76	5.84289e-75	Epi_ATI
Aebp1	18.5076	3.76114	1.79407e-76	6.96855e-75	Epi_ATI
Ccdc120	18.4853	6.79363	2.71049e-76	1.04887e-74	Epi_ATI
LOC106022463	18.4723	6.30432	3.45362e-76	1.33477e-74	Epi_ATI
Plod2	18.4342	3.69823	6.98073e-76	2.68788e-74	Epi_ATI
Spry1	18.4203	3.64207	9.02625e-76	3.46689e-74	Epi_ATI
Npc2	18.4038	1.11168	1.22436e-75	4.67366e-74	Epi_ATI
Enpp5	18.3499	3.72221	3.3073e-75	1.25322e-73	Epi_ATI
Tspan15	18.2762	3.89375	1.27974e-74	4.79647e-73	Epi_ATI
LOC101834130	18.2689	4.42981	1.46265e-74	5.46878e-73	Epi_ATI
Hsp90aa1	18.1718	0.95425	8.63192e-74	3.21967e-72	Epi_ATI
Fat1	18.1639	5.03674	9.96568e-74	3.7127e-72	Epi_ATI
Sptan1	18.1636	1.82157	1.00316e-73	3.73276e-72	Epi_ATI
Chchd10	18.1411	4.44639	1.50925e-73	5.58243e-72	Epi_ATI
Ptprm	18.1178	3.80428	2.30443e-73	8.50336e-72	Epi_ATI
Tmem160	18.1058	2.22348	2.87015e-73	1.05657e-71	Epi_ATI
Galnt18	18.0999	4.93621	3.1935e-73	1.17282e-71	Epi_ATI
Plce1	18.0718	7.49123	5.31816e-73	1.94618e-71	Epi_ATI
Prr5l	18.0384	4.48368	9.74054e-73	3.55197e-71	Epi_ATI
Ap1s3	18.0246	4.30983	1.24873e-72	4.54826e-71	Epi_ATI
F3	18.0216	6.00693	1.31923e-72	4.79938e-71	Epi_ATI
Patj	18.012	5.87009	1.56977e-72	5.69082e-71	Epi_ATI
Myof	17.9844	1.80515	2.57971e-72	9.31941e-71	Epi_ATI
Il6st	17.9254	2.55133	7.47165e-72	2.67736e-70	Epi_ATI
Tef	17.9023	4.17686	1.13129e-71	4.03979e-70	Epi_ATI
Myrf	17.8928	6.47174	1.34163e-71	4.7854e-70	Epi_ATI
LOC101832018	17.7298	1.21355	2.46763e-70	8.68179e-69	Epi_ATI
Ap1m2	17.7056	5.19701	3.79401e-70	1.3288e-68	Epi_ATI
Par.a	17.6361	3.84473	1.30223e-69	4.51498e-68	Epi_ATI
Csgalnact2	17.6313	1.93806	1.41646e-69	4.90553e-68	Epi_ATI
Cers2	17.6247	1.95979	1.59346e-69	5.51237e-68	Epi_ATI
Dlc1	17.5897	2.8627	2.95308e-69	1.01931e-67	Epi_ATI
Arhgap1	17.5597	2.71483	5.01426e-69	1.72691e-67	Epi_ATI
Prss8	17.5511	7.43402	5.83122e-69	2.00604e-67	Epi_ATI
Sema6d	17.5496	4.71258	5.98748e-69	2.05751e-67	Epi_ATI
Magi1	17.3941	5.51262	9.1443e-68	3.12499e-66	Epi_ATI
Cxcl16	17.3714	1.74477	1.35892e-67	4.63889e-66	Epi_ATI
Ankrd1	17.3244	6.33731	3.07981e-67	1.04216e-65	Epi_ATI
Naxd	17.298	2.69042	4.86805e-67	1.63655e-65	Epi_ATI
Dapk2	17.225	5.44813	1.7247e-66	5.74208e-65	Epi_ATI
Farp1	17.1987	4.79046	2.71687e-66	9.03564e-65	Epi_ATI
Atp13a4	17.1765	7.78006	3.98116e-66	1.32261e-64	Epi_ATI
Srgap2	17.1699	1.68796	4.45912e-66	1.47982e-64	Epi_ATI
LOC106020972	17.1512	3.63894	6.15862e-66	2.03945e-64	Epi_ATI
Bsg	17.1502	1.35929	6.26024e-66	2.06868e-64	Epi_ATI
Tubb4b	17.1412	1.24104	7.30861e-66	2.41254e-64	Epi_ATI
Klf9	17.1395	2.82982	7.53104e-66	2.48332e-64	Epi_ATI
Bex3	17.1162	3.79864	1.12474e-65	3.70091e-64	Epi_ATI
Krt18	17.0959	5.16947	1.59206e-65	5.22194e-64	Epi_ATI
Ajuba	17.0869	6.02596	1.8585e-65	6.08943e-64	Epi_ATI
Atp1a1	17.0742	1.15211	2.30869e-65	7.5406e-64	Epi_ATI
Rbms1	17.0568	0.956105	3.11046e-65	1.00955e-63	Epi_ATI
Sod1	17.0167	1.10771	6.18032e-65	1.99964e-63	Epi_ATI
Kif1c	16.9979	2.60956	8.51735e-65	2.75291e-63	Epi_ATI
Gata6	16.9596	4.87113	1.63329e-64	5.26252e-63	Epi_ATI
Tle5	16.9211	1.92733	3.14378e-64	1.00979e-62	Epi_ATI
Septin2	16.7938	1.28171	2.7107e-63	8.5911e-62	Epi_ATI
Sulf2	16.7541	3.91653	5.28384e-63	1.67291e-61	Epi_ATI
CUNH6orf132	16.7502	4.88101	5.648e-63	1.78638e-61	Epi_ATI
Dync1h1	16.7241	1.37874	8.74635e-63	2.7579e-61	Epi_ATI
Wwtr1	16.7063	2.84456	1.1793e-62	3.71163e-61	Epi_ATI
Ptpn13	16.7063	4.73681	1.17949e-62	3.71163e-61	Epi_ATI
Slc22a23	16.668	4.68582	2.23989e-62	7.03419e-61	Epi_ATI
Pnpla2	16.657	1.98555	2.69339e-62	8.44127e-61	Epi_ATI
Daam2	16.539	6.072	1.92301e-61	5.9546e-60	Epi_ATI
Apc	16.5152	2.06549	2.85055e-61	8.80915e-60	Epi_ATI
Acss1	16.5123	2.40882	2.99062e-61	9.21444e-60	Epi_ATI
Fam135a	16.4752	3.17306	5.52646e-61	1.69602e-59	Epi_ATI
Pawr	16.4541	4.53289	7.83463e-61	2.39726e-59	Epi_ATI
Vsig2	16.2921	5.71991	1.12256e-59	3.39793e-58	Epi_ATI
Atp2a1	16.2767	6.02911	1.44364e-59	4.36556e-58	Epi_ATI
Lamc1	16.2581	2.97091	1.95778e-59	5.9088e-58	Epi_ATI
Rspo1	16.2158	5.59784	3.89933e-59	1.1723e-57	Epi_ATI
Ppp3ca	16.163	1.23913	9.19806e-59	2.76263e-57	Epi_ATI
Plagl1	16.1463	2.80045	1.20598e-58	3.61513e-57	Epi_ATI
Sdhc	16.0758	1.29219	3.7716e-58	1.11763e-56	Epi_ATI
Atp5mf	16.0256	0.891116	8.46741e-58	2.50196e-56	Epi_ATI
Mpp7	15.9943	3.73659	1.39911e-57	4.1145e-56	Epi_ATI
Dele1	15.9609	3.19349	2.39323e-57	7.00479e-56	Epi_ATI
Wsb1	15.9023	1.55227	6.10985e-57	1.78157e-55	Epi_ATI
Laptm4a	15.8879	0.811119	7.68458e-57	2.23444e-55	Epi_ATI
ND5	15.8853	0.74838	8.00511e-57	2.32546e-55	Epi_ATI
Arhgef16	15.8493	7.28514	1.42121e-56	4.12084e-55	Epi_ATI
Synpo	15.7944	4.55718	3.40041e-56	9.78636e-55	Epi_ATI
Rhobtb1	15.7904	4.09144	3.62454e-56	1.04024e-54	Epi_ATI
Plxnb2	15.7801	1.57931	4.26813e-56	1.22382e-54	Epi_ATI
Hras	15.7552	2.08413	6.3295e-56	1.80653e-54	Epi_ATI
Fnbp1l	15.7495	2.91219	6.92683e-56	1.97338e-54	Epi_ATI
Samd4a	15.746	4.27427	7.31151e-56	2.08106e-54	Epi_ATI
Nedd4l	15.7354	3.21598	8.65742e-56	2.45963e-54	Epi_ATI
S100a10	15.6646	1.05677	2.63973e-55	7.44505e-54	Epi_ATI
Nbeal1	15.6144	2.9175	5.80969e-55	1.63409e-53	Epi_ATI
Ripk4	15.5727	6.34858	1.11609e-54	3.12788e-53	Epi_ATI
Clba1	15.5648	2.96089	1.26354e-54	3.5379e-53	Epi_ATI
Bmpr1a	15.548	4.87578	1.64123e-54	4.58715e-53	Epi_ATI
Epb41l4b	15.5372	7.75902	1.94241e-54	5.41916e-53	Epi_ATI
Polr2l	15.5193	1.33944	2.56791e-54	7.13217e-53	Epi_ATI
Adam9	15.4811	2.43763	4.65547e-54	1.28382e-52	Epi_ATI
Ggh	15.4607	4.51658	6.38865e-54	1.7602e-52	Epi_ATI
Timm10b	15.4108	2.87737	1.3857e-53	3.79093e-52	Epi_ATI
Cltb	15.409	2.77956	1.42332e-53	3.89041e-52	Epi_ATI
Atox1	15.3621	1.07904	2.94019e-53	8.00123e-52	Epi_ATI
Rilpl1	15.3513	3.94402	3.47422e-53	9.42966e-52	Epi_ATI
Actn4	15.3063	1.45189	6.94488e-53	1.88167e-51	Epi_ATI
Ppfibp1	15.2979	2.62693	7.89054e-53	2.13416e-51	Epi_ATI
LOC101842045	15.297	1.88249	8.00149e-53	2.16229e-51	Epi_ATI
Wipi1	15.2854	2.60063	9.56565e-53	2.58048e-51	Epi_ATI
LOC121141950	15.2698	7.21629	1.21501e-52	3.26912e-51	Epi_ATI
Capn2	15.1458	2.04424	8.07684e-52	2.13609e-50	Epi_ATI
Ndufa4	15.1447	0.804382	8.21099e-52	2.16972e-50	Epi_ATI
Mfn2	15.0666	2.70548	2.68431e-51	7.07508e-50	Epi_ATI
Abhd2	15.0354	1.56809	4.30624e-51	1.13115e-49	Epi_ATI
Fhl1	15.0248	2.35779	5.05491e-51	1.32333e-49	Epi_ATI
Tmem59	14.9815	1.54373	9.69854e-51	2.52831e-49	Epi_ATI
Ryk	14.9186	3.64784	2.4935e-50	6.44608e-49	Epi_ATI
LOC121140860	14.9089	3.8784	2.88272e-50	7.43987e-49	Epi_ATI
Tead4	14.8989	4.63484	3.34845e-50	8.62748e-49	Epi_ATI
Pcdh12	14.8698	3.89491	5.17869e-50	1.331e-48	Epi_ATI
Tspan3	14.8677	2.05706	5.34014e-50	1.37136e-48	Epi_ATI
Fam8a1	14.8296	2.66088	9.4313e-50	2.41e-48	Epi_ATI
LOC101833775	14.8072	0.822175	1.31705e-49	3.3627e-48	Epi_ATI
Ablim1	14.7419	1.74636	3.46929e-49	8.81427e-48	Epi_ATI
LOC110340235	14.6902	1.88017	7.44471e-49	1.88219e-47	Epi_ATI
Trpm6	14.6879	6.63272	7.70384e-49	1.94612e-47	Epi_ATI
Myo5b	14.6804	7.45869	8.60238e-49	2.17133e-47	Epi_ATI
Samd12	14.6449	6.14377	1.45236e-48	3.64809e-47	Epi_ATI
Arhgef12	14.5664	2.43873	4.59755e-48	1.14554e-46	Epi_ATI
Calu	14.5438	1.40787	6.39368e-48	1.58924e-46	Epi_ATI
Zfy.e26	14.5392	2.91151	6.83741e-48	1.69818e-46	Epi_ATI
Son	14.4967	0.635855	1.27031e-47	3.13991e-46	Epi_ATI
Romo1	14.4838	1.20557	1.53327e-47	3.78385e-46	Epi_ATI
Arhgef28	14.4621	2.9615	2.10133e-47	5.17337e-46	Epi_ATI
Retreg1	14.3987	2.5982	5.27382e-47	1.29223e-45	Epi_ATI
Stard4	14.3166	3.26878	1.72422e-46	4.19827e-45	Epi_ATI
Abca1	14.3026	1.57891	2.108e-46	5.1287e-45	Epi_ATI
Tceal9	14.293	4.73421	2.41879e-46	5.87561e-45	Epi_ATI
Znf462	14.2709	5.69156	3.3239e-46	8.04275e-45	Epi_ATI
Popdc2	14.2559	6.12196	4.12106e-46	9.96383e-45	Epi_ATI
Ocln	14.2536	4.54272	4.25567e-46	1.02813e-44	Epi_ATI
Sbds	14.2465	1.38437	4.71544e-46	1.13832e-44	Epi_ATI
Otud7b	14.1825	2.34157	1.17616e-45	2.8195e-44	Epi_ATI
Pbx2	14.1624	2.17517	1.56456e-45	3.7448e-44	Epi_ATI
LOC110342822	14.0847	7.102	4.71961e-45	1.12357e-43	Epi_ATI
Epha2	14.0686	3.89405	5.92379e-45	1.40916e-43	Epi_ATI
Zbtb4	14.066	2.17225	6.14699e-45	1.46114e-43	Epi_ATI
LOC101832181	14.0414	2.22067	8.69329e-45	2.0585e-43	Epi_ATI
Ccser2	13.9757	2.37639	2.19326e-44	5.15018e-43	Epi_ATI
Pdzrn3	13.9397	4.80533	3.63651e-44	8.51338e-43	Epi_ATI
Pacsin3	13.9235	5.26063	4.55795e-44	1.06304e-42	Epi_ATI
Itgb5	13.8745	2.88894	9.03936e-44	2.09249e-42	Epi_ATI
Gdpd1	13.8717	5.67245	9.39818e-44	2.17392e-42	Epi_ATI
Hspb8	13.8319	2.64717	1.63668e-43	3.76898e-42	Epi_ATI
Csta	13.8153	8.95116	2.06002e-43	4.7298e-42	Epi_ATI
Lats2	13.8121	2.11856	2.15349e-43	4.94074e-42	Epi_ATI
Snrpn	13.8035	3.26341	2.42916e-43	5.5691e-42	Epi_ATI
Hipk2	13.778	1.834	3.4575e-43	7.88585e-42	Epi_ATI
Camk2g	13.7749	2.78343	3.60681e-43	8.21431e-42	Epi_ATI
Pls1	13.7447	6.8991	5.48112e-43	1.24464e-41	Epi_ATI
Dusp14	13.7327	3.79558	6.46607e-43	1.46508e-41	Epi_ATI
COX2	13.7269	0.593866	7.00352e-43	1.58453e-41	Epi_ATI
Pomgnt1	13.6627	3.41392	1.6962e-42	3.80982e-41	Epi_ATI
Gng5	13.6549	1.06128	1.88789e-42	4.2373e-41	Epi_ATI
Lox	13.6491	3.79829	2.04365e-42	4.58358e-41	Epi_ATI
Snx22	13.6412	3.0912	2.27853e-42	5.10669e-41	Epi_ATI
LOC101835523	13.6296	2.20897	2.66874e-42	5.97689e-41	Epi_ATI
Cdon	13.599	3.74109	4.05908e-42	9.05146e-41	Epi_ATI
Rab14	13.5936	1.1217	4.36805e-42	9.72643e-41	Epi_ATI
Tmem243	13.5757	3.05378	5.58243e-42	1.23949e-40	Epi_ATI
Lsmem2	13.5689	2.85558	6.12125e-42	1.35816e-40	Epi_ATI
LOC121136794	13.534	8.52271	9.84562e-42	2.17516e-40	Epi_ATI
Arhgap44	13.4987	6.29523	1.59122e-41	3.49797e-40	Epi_ATI
Ntn4	13.4853	3.88218	1.90915e-41	4.1939e-40	Epi_ATI
Ppm1l	13.4539	3.11576	2.92242e-41	6.39262e-40	Epi_ATI
Mmp11	13.4293	5.39151	4.07165e-41	8.87516e-40	Epi_ATI
Rab11fip1	13.3829	1.56939	7.61299e-41	1.64785e-39	Epi_ATI
Znf703	13.3693	2.59792	9.13958e-41	1.97415e-39	Epi_ATI
Sema5a	13.3529	5.84015	1.13868e-40	2.45612e-39	Epi_ATI
Rab9a	13.311	1.89264	1.99824e-40	4.29822e-39	Epi_ATI
Proser2	13.2762	6.35445	3.1796e-40	6.81097e-39	Epi_ATI
Capns1	13.1765	0.904721	1.1988e-39	2.5503e-38	Epi_ATI
Tgfb2	13.1354	3.83453	2.06522e-39	4.3755e-38	Epi_ATI
Mecom	13.0489	4.98085	6.44692e-39	1.34746e-37	Epi_ATI
Slc6a14	13.0457	7.97192	6.72212e-39	1.40403e-37	Epi_ATI
Armcx3	13.0414	2.86654	7.11076e-39	1.48421e-37	Epi_ATI
Yap1	13.0395	2.92082	7.29102e-39	1.52081e-37	Epi_ATI
Septin8	13.0017	3.31438	1.19642e-38	2.48222e-37	Epi_ATI
Shroom4	13.0012	4.18541	1.20469e-38	2.4977e-37	Epi_ATI
Ptpn3	12.9628	5.94774	1.98833e-38	4.11142e-37	Epi_ATI
Carmil1	12.9253	5.38937	3.24201e-38	6.67259e-37	Epi_ATI
Hbegf	12.9138	2.77557	3.76039e-38	7.73438e-37	Epi_ATI
Rab25	12.888	5.57101	5.25782e-38	1.07857e-36	Epi_ATI
Anxa5	12.8795	0.864835	5.86849e-38	1.20145e-36	Epi_ATI
LOC101844513	12.8772	3.50901	6.04911e-38	1.23761e-36	Epi_ATI
LOC101841486	12.8677	1.86229	6.83683e-38	1.39601e-36	Epi_ATI
Ttpa	12.8053	8.60491	1.53055e-37	3.10275e-36	Epi_ATI
Krtcap2	12.7923	1.20409	1.81018e-37	3.66243e-36	Epi_ATI
Ndufa7	12.7745	1.29998	2.27722e-37	4.60136e-36	Epi_ATI
Bcar3	12.7154	4.47794	4.85889e-37	9.75428e-36	Epi_ATI
Tspo	12.7012	0.651187	5.82188e-37	1.16799e-35	Epi_ATI
Ppfibp2	12.6304	2.69611	1.43629e-36	2.86113e-35	Epi_ATI
Pip4k2c	12.6248	2.06791	1.54204e-36	3.06784e-35	Epi_ATI
Fzd2	12.6117	5.11878	1.82124e-36	3.61403e-35	Epi_ATI
Fam174b	12.573	2.39075	2.97171e-36	5.87443e-35	Epi_ATI
Pdgfb	12.5635	3.35906	3.35187e-36	6.60487e-35	Epi_ATI
Cobl	12.4969	5.94789	7.76309e-36	1.52198e-34	Epi_ATI
Gsn	12.4949	0.559357	7.96108e-36	1.55882e-34	Epi_ATI
Nr3c1	12.493	1.06718	8.15554e-36	1.59589e-34	Epi_ATI
Tmod1	12.4614	5.31616	1.2121e-35	2.36291e-34	Epi_ATI
Ppp1r9a	12.4301	6.20944	1.79324e-35	3.48485e-34	Epi_ATI
Ephb3	12.3989	4.59476	2.6483e-35	5.12722e-34	Epi_ATI
P4ha2	12.3512	3.01448	4.79704e-35	9.22389e-34	Epi_ATI
Dbndd2	12.3278	2.56621	6.4203e-35	1.23222e-33	Epi_ATI
Cracr2b	12.2858	3.74868	1.08003e-34	2.06011e-33	Epi_ATI
Ubqln1	12.2757	1.04024	1.22278e-34	2.33096e-33	Epi_ATI
Uggt2	12.2698	5.5342	1.31646e-34	2.50799e-33	Epi_ATI
LOC106021239	12.2347	6.21029	2.02976e-34	3.84563e-33	Epi_ATI
Hes1	12.2326	1.55779	2.08276e-34	3.94122e-33	Epi_ATI
Tc2n	12.2304	3.46267	2.13797e-34	4.04077e-33	Epi_ATI
B4galt4	12.2187	4.51297	2.46875e-34	4.65742e-33	Epi_ATI
Anxa4	12.2043	1.17557	2.94731e-34	5.54673e-33	Epi_ATI
Tubb6	12.1912	1.56052	3.46427e-34	6.5078e-33	Epi_ATI
Dnajb4	12.185	2.78777	3.73714e-34	7.00764e-33	Epi_ATI
Tgm2	12.1599	1.27934	5.08182e-34	9.50611e-33	Epi_ATI
Ano6	12.1518	1.60204	5.613e-34	1.04934e-32	Epi_ATI
Cdc42se2	12.0537	1.50274	1.8539e-33	3.43682e-32	Epi_ATI
Pitpnm3	12.0184	5.01557	2.84387e-33	5.24695e-32	Epi_ATI
Slc12a4	12.0117	2.76867	3.08429e-33	5.68375e-32	Epi_ATI
Sftpc	11.9878	1.67762	4.11656e-33	7.55458e-32	Epi_ATI
Frmd4a	11.9218	1.86694	9.10963e-33	1.65608e-31	Epi_ATI
Calm2	11.9122	0.392823	1.02249e-32	1.85231e-31	Epi_ATI
Rnd1	11.9102	4.77811	1.04722e-32	1.89489e-31	Epi_ATI
Pura	11.8562	1.59283	1.9985e-32	3.60357e-31	Epi_ATI
Cds1	11.8444	3.08785	2.29977e-32	4.142e-31	Epi_ATI
Gss	11.8183	2.46962	3.13944e-32	5.63789e-31	Epi_ATI
Scp2	11.8041	0.899898	3.717e-32	6.67123e-31	Epi_ATI
Cask	11.7955	2.23201	4.11696e-32	7.37199e-31	Epi_ATI
Erbb3	11.7701	5.65507	5.56373e-32	9.93395e-31	Epi_ATI
Phactr4	11.7439	2.56864	7.5889e-32	1.35032e-30	Epi_ATI
Arhgap35	11.7314	3.20924	8.80126e-32	1.56335e-30	Epi_ATI
Zfp91	11.7245	1.38405	9.54088e-32	1.69278e-30	Epi_ATI
Olfml2a	11.7156	2.66112	1.06098e-31	1.88028e-30	Epi_ATI
Stxbp6	11.6928	3.9947	1.38747e-31	2.45328e-30	Epi_ATI
Pdzd2	11.6753	3.62006	1.70398e-31	3.00435e-30	Epi_ATI
Pigs	11.6405	2.0242	2.56555e-31	4.51315e-30	Epi_ATI
Klc3	11.6391	5.45944	2.60761e-31	4.58195e-30	Epi_ATI
Rapsn	11.639	4.93299	2.61069e-31	4.58476e-30	Epi_ATI
Wwc3	11.6273	3.4496	2.99402e-31	5.24902e-30	Epi_ATI
Tmem150a	11.6132	3.52619	3.53052e-31	6.17911e-30	Epi_ATI
Fzd5	11.5952	3.55128	4.36072e-31	7.61493e-30	Epi_ATI
Vsig10	11.5818	4.36661	5.09924e-31	8.88955e-30	Epi_ATI
Ppp1r37	11.555	3.45498	6.9657e-31	1.21161e-29	Epi_ATI
Usp20	11.5501	3.48999	7.37436e-31	1.28125e-29	Epi_ATI
Echdc1	11.5269	2.53261	9.65413e-31	1.67454e-29	Epi_ATI
St3gal5	11.5044	2.28243	1.25384e-30	2.17117e-29	Epi_ATI
Mthfd1	11.5017	3.1704	1.29371e-30	2.23896e-29	Epi_ATI
Prr15l	11.4838	5.567	1.59182e-30	2.74875e-29	Epi_ATI
Tmed4	11.4692	1.95388	1.88374e-30	3.25103e-29	Epi_ATI
Wwp1	11.4639	1.6817	2.00264e-30	3.45046e-29	Epi_ATI
Bmp4	11.455	2.59635	2.21888e-30	3.81879e-29	Epi_ATI
Rnf7	11.4497	1.67253	2.35899e-30	4.05543e-29	Epi_ATI
Gramd2a	11.4222	1.43717	3.23944e-30	5.54749e-29	Epi_ATI
Rhoc	11.4036	1.99894	4.01064e-30	6.85301e-29	Epi_ATI
Polr2e	11.4027	1.55971	4.05333e-30	6.92215e-29	Epi_ATI
Tmcc3	11.3927	3.023	4.54665e-30	7.75607e-29	Epi_ATI
LOC121141414	11.3778	1.56613	5.39535e-30	9.1786e-29	Epi_ATI
Rab11fip5	11.31	2.36387	1.17081e-29	1.98308e-28	Epi_ATI
LOC101827682	11.2867	8.27462	1.52668e-29	2.58162e-28	Epi_ATI
Mbnl1	11.2765	0.835914	1.71486e-29	2.89351e-28	Epi_ATI
Asah1	11.2646	1.37193	1.96258e-29	3.30969e-28	Epi_ATI
Kif21a	11.2173	4.40625	3.35508e-29	5.63348e-28	Epi_ATI
Faap20	11.2063	2.94799	3.79883e-29	6.36478e-28	Epi_ATI
Tnip3	11.1615	6.26695	6.29096e-29	1.04892e-27	Epi_ATI
Znf608	11.1518	3.33247	7.01384e-29	1.16819e-27	Epi_ATI
Smim43	11.1456	6.4989	7.52651e-29	1.25224e-27	Epi_ATI
Ccdc6	11.1288	2.57752	9.08345e-29	1.50804e-27	Epi_ATI
Tnfaip1	11.1171	3.22484	1.03621e-28	1.71847e-27	Epi_ATI
Hadhb	11.113	2.13584	1.08479e-28	1.79713e-27	Epi_ATI
Cystm1	11.097	1.22903	1.29736e-28	2.14356e-27	Epi_ATI
Hdgf	11.0923	1.11624	1.36784e-28	2.25759e-27	Epi_ATI
Tspan9	11.0621	2.69451	1.91648e-28	3.15639e-27	Epi_ATI
Dctn6	11.0463	1.93198	2.28555e-28	3.75825e-27	Epi_ATI
Tmsb4x	11.0423	0.357111	2.38887e-28	3.92606e-27	Epi_ATI
Eif5b	11.0331	1.10661	2.64553e-28	4.34326e-27	Epi_ATI
Cttn	11.0221	3.24785	2.99067e-28	4.90729e-27	Epi_ATI
Vps8	10.977	2.69492	4.93136e-28	8.07461e-27	Epi_ATI
Arpc1a	10.97	0.940471	5.3286e-28	8.71125e-27	Epi_ATI
Tmc4	10.9582	2.43994	6.07224e-28	9.92172e-27	Epi_ATI
LOC101840308	10.9426	1.98342	7.21146e-28	1.17645e-26	Epi_ATI
St14	10.92	3.61838	9.24976e-28	1.50423e-26	Epi_ATI
Cldn4	10.9016	6.21587	1.1324e-27	1.83769e-26	Epi_ATI
Prss23	10.8448	2.88017	2.11037e-27	3.41583e-26	Epi_ATI
Serinc1	10.8372	1.0904	2.29503e-27	3.70697e-26	Epi_ATI
Irs1	10.8361	4.67299	2.32064e-27	3.74638e-26	Epi_ATI
Art3	10.8311	4.15097	2.45315e-27	3.95412e-26	Epi_ATI
Rassf7	10.8291	3.25663	2.50742e-27	4.0395e-26	Epi_ATI
Acyp1	10.7829	3.84646	4.14438e-27	6.65592e-26	Epi_ATI
Slc25a4	10.7665	1.46874	4.95678e-27	7.94828e-26	Epi_ATI
Itm2b	10.7652	0.367287	5.02716e-27	8.04864e-26	Epi_ATI
Creb3l2	10.7392	3.94346	6.66535e-27	1.0644e-25	Epi_ATI
Klf6	10.7092	0.628653	9.21929e-27	1.4677e-25	Epi_ATI
Hs2st1	10.7083	2.70927	9.30083e-27	1.47992e-25	Epi_ATI
Tnk1	10.695	6.57509	1.07457e-26	1.70545e-25	Epi_ATI
Zbtb20	10.6933	1.70103	1.0937e-26	1.73492e-25	Epi_ATI
Megf9	10.6554	1.14003	1.64594e-26	2.60162e-25	Epi_ATI
Arhgef18	10.6451	1.24317	1.83687e-26	2.89308e-25	Epi_ATI
Gtf3c1	10.6413	2.138	1.91475e-26	3.01419e-25	Epi_ATI
Irx5	10.6199	6.07997	2.40738e-26	3.77437e-25	Epi_ATI
Tmem184a	10.6124	7.66885	2.61056e-26	4.08671e-25	Epi_ATI
Kifap3	10.61	1.68087	2.67633e-26	4.18756e-25	Epi_ATI
Acss2	10.5939	4.4789	3.17999e-26	4.96059e-25	Epi_ATI
Usp54	10.59	3.09289	3.31524e-26	5.16638e-25	Epi_ATI
Znf365	10.5887	7.01619	3.36135e-26	5.2356e-25	Epi_ATI
Rai14	10.5613	3.23408	4.50298e-26	6.9962e-25	Epi_ATI
Cd9	10.5532	0.747837	4.9076e-26	7.61341e-25	Epi_ATI
Wfs1	10.5394	3.02082	5.68599e-26	8.81215e-25	Epi_ATI
Misp3	10.5124	7.00322	7.5727e-26	1.17069e-24	Epi_ATI
Dynll1	10.5101	0.77171	7.76195e-26	1.19875e-24	Epi_ATI
LOC101826184	10.5069	0.444297	8.03061e-26	1.23901e-24	Epi_ATI
Sun1	10.5025	2.28426	8.40987e-26	1.29688e-24	Epi_ATI
Erbb2	10.4972	5.62568	8.90069e-26	1.37188e-24	Epi_ATI
Cfap52	10.4849	6.29882	1.01333e-25	1.55722e-24	Epi_ATI
LOC101842475	10.4844	1.90351	1.01858e-25	1.56451e-24	Epi_ATI
Tst	10.484	3.51047	1.02268e-25	1.57004e-24	Epi_ATI
Pja2	10.4437	1.78819	1.56509e-25	2.39326e-24	Epi_ATI
Arhgap31	10.4201	2.51455	2.00639e-25	3.05303e-24	Epi_ATI
Slc48a1	10.4189	1.68888	2.03263e-25	3.09143e-24	Epi_ATI
Irx2	10.4146	4.51569	2.12793e-25	3.23479e-24	Epi_ATI
Kat14	10.4113	2.57319	2.20137e-25	3.34479e-24	Epi_ATI
Lgalsl	10.4093	3.26934	2.24772e-25	3.41354e-24	Epi_ATI
Pkia	10.4088	4.64704	2.2608e-25	3.43172e-24	Epi_ATI
Il17re	10.3917	6.83675	2.70435e-25	4.09898e-24	Epi_ATI
Adrb1	10.3821	3.37364	2.99069e-25	4.52414e-24	Epi_ATI
Pon3	10.372	6.01641	3.32391e-25	5.02086e-24	Epi_ATI
Radil	10.3448	7.09179	4.41959e-25	6.65645e-24	Epi_ATI
Tsc22d1	10.343	1.63311	4.50142e-25	6.7731e-24	Epi_ATI
Smarca1	10.3382	5.70263	4.73133e-25	7.11559e-24	Epi_ATI
Tmsb10	10.3283	0.492783	5.24584e-25	7.88173e-24	Epi_ATI
Myo1d	10.3275	3.20671	5.29379e-25	7.94992e-24	Epi_ATI
Mxra7	10.318	2.90267	5.84036e-25	8.76224e-24	Epi_ATI
Tmem30b	10.2871	7.1924	8.05919e-25	1.20445e-23	Epi_ATI
Gnas	10.266	0.558006	1.0025e-24	1.49607e-23	Epi_ATI
Syne2	10.2581	1.09908	1.08838e-24	1.62267e-23	Epi_ATI
Pla2g12a	10.2344	2.60533	1.39051e-24	2.06518e-23	Epi_ATI
E.a1a	10.229	3.986	1.47054e-24	2.183e-23	Epi_ATI
Limd2	10.2043	0.673083	1.8969e-24	2.81053e-23	Epi_ATI
Mab21l4	10.1861	7.22244	2.2879e-24	3.38177e-23	Epi_ATI
LOC101829167	10.184	0.476699	2.33807e-24	3.45428e-23	Epi_ATI
Cmtm8	10.1461	3.24592	3.44876e-24	5.08069e-23	Epi_ATI
LOC110341366	10.1365	0.54846	3.8064e-24	5.60225e-23	Epi_ATI
Casz1	10.1033	2.63962	5.33933e-24	7.81387e-23	Epi_ATI
LOC101826587	10.0789	5.58738	6.852e-24	9.99457e-23	Epi_ATI
Sdc4	10.0715	0.96492	7.38246e-24	1.07633e-22	Epi_ATI
Mtcl1	10.0698	5.82154	7.5142e-24	1.0945e-22	Epi_ATI
Ccdc47	10.0591	1.88768	8.37935e-24	1.21823e-22	Epi_ATI
Epb41l4a	10.0052	5.18149	1.44527e-23	2.09237e-22	Epi_ATI
Reps2	10.0032	4.92029	1.47556e-23	2.13523e-22	Epi_ATI
Sox4	9.9829	2.53257	1.81098e-23	2.61206e-22	Epi_ATI
LOC101834929	9.98274	1.32377	1.81382e-23	2.61493e-22	Epi_ATI
Erlin2	9.97316	1.99189	1.99761e-23	2.87455e-22	Epi_ATI
Znf385b	9.97055	5.74194	2.05095e-23	2.94995e-22	Epi_ATI
Smim10l1	9.9619	1.88478	2.23754e-23	3.21087e-22	Epi_ATI
LOC106022587	9.95027	5.82582	2.51497e-23	3.60731e-22	Epi_ATI
Sntb1	9.92931	4.08019	3.10387e-23	4.44171e-22	Epi_ATI
Dlg1	9.91587	2.14039	3.55132e-23	5.06798e-22	Epi_ATI
Serinc3	9.8815	0.825535	5.00758e-23	7.12649e-22	Epi_ATI
Bdnf	9.88005	7.8315	5.08077e-23	7.22402e-22	Epi_ATI
Procr	9.87757	2.38724	5.20803e-23	7.40157e-22	Epi_ATI
LOC106020860	9.87586	4.36683	5.29762e-23	7.52544e-22	Epi_ATI
Gabarapl1	9.8732	1.0827	5.44033e-23	7.72109e-22	Epi_ATI
Hrct1	9.85792	3.62639	6.33476e-23	8.96995e-22	Epi_ATI
Rapgef4	9.81567	4.09894	9.63977e-23	1.35692e-21	Epi_ATI
Znf579	9.80148	4.43354	1.1095e-22	1.56035e-21	Epi_ATI
Nipal2	9.79841	4.83139	1.14369e-22	1.60698e-21	Epi_ATI
Sh3bp4	9.78584	3.00162	1.29513e-22	1.81564e-21	Epi_ATI
Cep170b	9.77224	4.32616	1.48142e-22	2.07586e-21	Epi_ATI
Bcar1	9.71358	2.77632	2.63913e-22	3.67112e-21	Epi_ATI
Enpp4	9.68026	1.80416	3.65778e-22	5.07277e-21	Epi_ATI
Ablim3	9.65702	4.22125	4.59043e-22	6.352e-21	Epi_ATI
LOC101835121	9.63236	3.32115	5.83745e-22	8.05958e-21	Epi_ATI
LOC101831061	9.60956	3.36742	7.28566e-22	1.00323e-20	Epi_ATI
Smim4	9.60801	3.09844	7.39667e-22	1.01716e-20	Epi_ATI
LOC121136804	9.60338	7.21769	7.73662e-22	1.06296e-20	Epi_ATI
Smarcb1	9.56163	1.60095	1.15919e-21	1.58144e-20	Epi_ATI
Tgfb1i1	9.5411	2.5055	1.41317e-21	1.92202e-20	Epi_ATI
Na.2	9.52085	3.29543	1.71763e-21	2.33302e-20	Epi_ATI
LOC101836256	9.51438	3.49343	1.82805e-21	2.47975e-20	Epi_ATI
Nme3	9.50717	1.61684	1.95919e-21	2.65416e-20	Epi_ATI
Foxa1	9.49565	5.90571	2.18832e-21	2.96326e-20	Epi_ATI
Tmem98	9.49504	3.95773	2.20126e-21	2.97948e-20	Epi_ATI
Ppp5c	9.47179	1.98497	2.75103e-21	3.71066e-20	Epi_ATI
Il11ra	9.46088	2.89107	3.05361e-21	4.11162e-20	Epi_ATI
Elo.l1	9.45506	1.43563	3.22841e-21	4.34322e-20	Epi_ATI
Scube2	9.42973	4.69443	4.11143e-21	5.52157e-20	Epi_ATI
Prmt2	9.4294	2.22252	4.12424e-21	5.53638e-20	Epi_ATI
Tax1bp3	9.41795	1.61041	4.59983e-21	6.17213e-20	Epi_ATI
Tspan12	9.38831	3.21195	6.09688e-21	8.15619e-20	Epi_ATI
CUNH11orf24	9.38646	3.02031	6.20528e-21	8.29762e-20	Epi_ATI
Wapl	9.38017	0.948784	6.58665e-21	8.80378e-20	Epi_ATI
Yes1	9.34661	3.86997	9.05e-21	1.20392e-19	Epi_ATI
Rapgef3	9.32635	2.96741	1.09578e-20	1.45397e-19	Epi_ATI
Anapc5	9.31857	1.05074	1.17923e-20	1.56403e-19	Epi_ATI
Ephx2	9.28168	2.51057	1.66831e-20	2.20234e-19	Epi_ATI
Nudt4	9.27989	1.02982	1.6966e-20	2.23873e-19	Epi_ATI
Kcne2	9.27863	5.42553	1.71667e-20	2.26425e-19	Epi_ATI
Btg3	9.27153	1.96213	1.83491e-20	2.41609e-19	Epi_ATI
Tnfrsf19	9.2573	3.7188	2.09665e-20	2.75722e-19	Epi_ATI
Anks1a	9.22391	1.85507	2.86448e-20	3.75422e-19	Epi_ATI
LOC106021214	9.21599	2.81597	3.0842e-20	4.03197e-19	Epi_ATI
LOC101828166	9.20471	0.863804	3.42583e-20	4.47103e-19	Epi_ATI
Tmem106b	9.19535	1.69311	3.73772e-20	4.86988e-19	Epi_ATI
Ret	9.18392	4.76682	4.15666e-20	5.39983e-19	Epi_ATI
Cdh3	9.18355	6.24824	4.17114e-20	5.4141e-19	Epi_ATI
Dad1	9.16371	0.957752	5.01455e-20	6.49252e-19	Epi_ATI
Maged1	9.15106	2.45313	5.63759e-20	7.28094e-19	Epi_ATI
Vgll3	9.14604	5.13317	5.9057e-20	7.61769e-19	Epi_ATI
Egfl6	9.14048	4.41686	6.21743e-20	8.01645e-19	Epi_ATI
Ldhb	9.13523	1.32813	6.52687e-20	8.41192e-19	Epi_ATI
Arf4	9.13096	1.10345	6.78952e-20	8.74316e-19	Epi_ATI
Htra1	9.12065	4.83213	7.46764e-20	9.60046e-19	Epi_ATI
Smim11a	9.11026	2.07053	8.21835e-20	1.05481e-18	Epi_ATI
Rnf181	9.10462	1.5599	8.65703e-20	1.10927e-18	Epi_ATI
CUNH1orf198	9.08565	2.48364	1.0308e-19	1.31809e-18	Epi_ATI
Ccdc190	9.08146	5.75205	1.07133e-19	1.36879e-18	Epi_ATI
Dcbld2	9.07851	4.68499	1.10066e-19	1.40569e-18	Epi_ATI
Tm4sf1	9.01714	2.2424	1.93058e-19	2.44645e-18	Epi_ATI
Ginm1	9.01027	1.33739	2.05558e-19	2.60379e-18	Epi_ATI
LOC121139264	9.00288	1.0922	2.19863e-19	2.78272e-18	Epi_ATI
Txnrd1	8.99573	0.76729	2.34673e-19	2.96773e-18	Epi_ATI
Esrp2	8.95116	5.8565	3.51752e-19	4.42668e-18	Epi_ATI
Cdcp1	8.94339	6.60902	3.77422e-19	4.74587e-18	Epi_ATI
Stard10	8.93016	2.84176	4.25392e-19	5.3404e-18	Epi_ATI
LOC101843888	8.91218	1.02156	5.0037e-19	6.27152e-18	Epi_ATI
Cnksr1	8.87953	5.69086	6.71427e-19	8.38838e-18	Epi_ATI
Fgfr2	8.8728	4.08788	7.13298e-19	8.89714e-18	Epi_ATI
Atoh8	8.86828	4.51629	7.4288e-19	9.25867e-18	Epi_ATI
Atp5f1d	8.85194	0.92803	8.60096e-19	1.06895e-17	Epi_ATI
CUNH8orf58	8.82671	2.9176	1.07801e-18	1.33602e-17	Epi_ATI
Cdk14	8.82203	1.59956	1.12398e-18	1.39189e-17	Epi_ATI
Ptp4a2	8.82143	0.43918	1.13005e-18	1.39829e-17	Epi_ATI
Eif4a2	8.81084	1.00427	1.24207e-18	1.53567e-17	Epi_ATI
Rusc2	8.79592	3.73705	1.41886e-18	1.75006e-17	Epi_ATI
Focad	8.78177	1.93344	1.60922e-18	1.98091e-17	Epi_ATI
Bcr	8.76613	3.24802	1.84907e-18	2.27256e-17	Epi_ATI
Ktn1	8.76559	0.910172	1.85804e-18	2.28087e-17	Epi_ATI
Ube2e3	8.76249	2.2983	1.90977e-18	2.34344e-17	Epi_ATI
LOC110342815	8.75381	6.30147	2.0626e-18	2.52697e-17	Epi_ATI
Atxn1	8.74909	2.29233	2.1508e-18	2.63294e-17	Epi_ATI
Sh3d19	8.74263	2.98864	2.27745e-18	2.78469e-17	Epi_ATI
Rusf1	8.734	2.6625	2.45823e-18	3.00454e-17	Epi_ATI
Fkbp2	8.71973	0.858049	2.78867e-18	3.40037e-17	Epi_ATI
Dipk1b	8.71154	8.44469	2.99761e-18	3.65371e-17	Epi_ATI
F2rl1	8.68275	7.64363	3.86317e-18	4.69212e-17	Epi_ATI
Vamp2	8.6576	1.5247	4.81782e-18	5.83789e-17	Epi_ATI
Ddah1	8.64931	5.61346	5.18094e-18	6.27054e-17	Epi_ATI
Tanc1	8.64477	1.91194	5.39135e-18	6.51756e-17	Epi_ATI
S1pr2	8.64014	2.48848	5.61466e-18	6.78222e-17	Epi_ATI
LOC110343497	8.60733	4.3192	7.47815e-18	9.00167e-17	Epi_ATI
Ddr1	8.58525	2.86875	9.0638e-18	1.0885e-16	Epi_ATI
Lrrc1	8.57087	2.41645	1.02704e-17	1.23102e-16	Epi_ATI
Liph	8.5653	6.48708	1.07792e-17	1.29151e-16	Epi_ATI
Kat2b	8.56263	1.96984	1.10322e-17	1.32131e-16	Epi_ATI
Dynlrb1	8.55154	0.660437	1.21454e-17	1.45239e-16	Epi_ATI
Hint1	8.53217	0.974788	1.43632e-17	1.71232e-16	Epi_ATI
Nedd4	8.53085	1.13671	1.45272e-17	1.7312e-16	Epi_ATI
Myo5c	8.50509	5.62212	1.81454e-17	2.15245e-16	Epi_ATI
LOC110339213	8.49388	2.38627	1.99858e-17	2.36713e-16	Epi_ATI
Gramd1c	8.48967	4.4828	2.07232e-17	2.45167e-16	Epi_ATI
Qsox1	8.47905	1.78285	2.27039e-17	2.68394e-16	Epi_ATI
LOC101825656	8.47099	1.92108	2.43317e-17	2.87419e-16	Epi_ATI
Lamp3	8.47082	3.29429	2.43664e-17	2.87718e-16	Epi_ATI
Oser1	8.45023	1.12955	2.90737e-17	3.42129e-16	Epi_ATI
Rnf145	8.43521	1.60319	3.30617e-17	3.87587e-16	Epi_ATI
Magi2	8.4329	5.26672	3.37195e-17	3.95149e-16	Epi_ATI
Plcg1	8.39965	1.33745	4.478e-17	5.22395e-16	Epi_ATI
LOC101840871	8.3936	1.56524	4.71493e-17	5.49826e-16	Epi_ATI
Cux1	8.39209	1.61177	4.77563e-17	5.56696e-16	Epi_ATI
Lurap1l	8.36496	6.00931	6.01345e-17	6.98886e-16	Epi_ATI
Wasl	8.34971	1.85383	6.84341e-17	7.93559e-16	Epi_ATI
Kiaa0754	8.33545	3.49887	7.72042e-17	8.93919e-16	Epi_ATI
Arhgef2	8.30966	1.29046	9.59764e-17	1.10962e-15	Epi_ATI
Prkd1	8.29226	5.25753	1.11115e-16	1.2813e-15	Epi_ATI
LOC106022300	8.28035	1.29496	1.22811e-16	1.41353e-15	Epi_ATI
Tmem139	8.27091	6.64307	1.32944e-16	1.52732e-15	Epi_ATI
Zc3h7b	8.25847	2.01807	1.47551e-16	1.69138e-15	Epi_ATI
Epha4	8.24401	3.94902	1.66537e-16	1.90339e-15	Epi_ATI
LOC121133281	8.24293	6.96522	1.68038e-16	1.91983e-15	Epi_ATI
Ltbp4	8.23743	0.914625	1.75951e-16	2.0095e-15	Epi_ATI
Hmgn1	8.22161	0.766777	2.00795e-16	2.28734e-15	Epi_ATI
Plekha1	8.21583	2.24866	2.10699e-16	2.39575e-15	Epi_ATI
LOC101827380	8.2028	3.97335	2.34851e-16	2.66451e-15	Epi_ATI
Rnf112	8.19821	6.41683	2.43997e-16	2.76524e-15	Epi_ATI
Esrp1	8.19346	2.8905	2.53813e-16	2.87439e-15	Epi_ATI
Piezo1	8.19257	1.4179	2.557e-16	2.89364e-15	Epi_ATI
Sorbs3	8.18635	2.85718	2.69266e-16	3.04382e-15	Epi_ATI
Clasp1	8.18222	1.91333	2.78657e-16	3.14769e-15	Epi_ATI
LOC101842215	8.17899	3.79888	2.86241e-16	3.231e-15	Epi_ATI
Ei24	8.17235	1.4013	3.02428e-16	3.40874e-15	Epi_ATI
CUNH11orf97	8.16348	4.77181	3.25497e-16	3.66078e-15	Epi_ATI
Map4k3	8.1527	2.51162	3.55882e-16	3.99816e-15	Epi_ATI
Osbpl3	8.14865	1.96927	3.68002e-16	4.13282e-15	Epi_ATI
Abhd4	8.13213	2.16442	4.21815e-16	4.72348e-15	Epi_ATI
Hs6st1	8.11536	2.28044	4.84367e-16	5.40635e-15	Epi_ATI
Klhl32	8.09983	5.51687	5.50378e-16	6.13211e-15	Epi_ATI
Kif16b	8.07771	2.1214	6.59917e-16	7.32883e-15	Epi_ATI
Msi2	8.06793	1.53321	7.15017e-16	7.93792e-15	Epi_ATI
LOC101836911	8.06733	0.47932	7.18497e-16	7.9737e-15	Epi_ATI
Arhgef10	8.06718	3.00342	7.19412e-16	7.98099e-15	Epi_ATI
Negr1	8.05643	7.73831	7.85536e-16	8.70521e-15	Epi_ATI
Sftpd	8.02451	3.39068	1.01929e-15	1.12674e-14	Epi_ATI
Cdc42ep1	8.01839	2.74067	1.07145e-15	1.18229e-14	Epi_ATI
Ankrd50	8.0121	2.15732	1.12769e-15	1.2417e-14	Epi_ATI
Dnaja4	8.00488	3.40521	1.19581e-15	1.31578e-14	Epi_ATI
Ube3a	7.99594	1.02455	1.28593e-15	1.41192e-14	Epi_ATI
LOC101828751	7.99198	1.91449	1.32791e-15	1.45699e-14	Epi_ATI
Stx12	7.9896	1.49351	1.35376e-15	1.48482e-14	Epi_ATI
Ccdc92	7.98389	3.31396	1.41796e-15	1.55414e-14	Epi_ATI
Tnxb	7.96649	2.40327	1.63249e-15	1.78423e-14	Epi_ATI
Vapa	7.9645	0.773061	1.65898e-15	1.81254e-14	Epi_ATI
LOC106022000	7.95586	4.22409	1.77887e-15	1.94284e-14	Epi_ATI
Tmem79	7.94993	5.54879	1.86621e-15	2.03608e-14	Epi_ATI
Dhx40	7.93469	2.20423	2.11028e-15	2.29752e-14	Epi_ATI
Maea	7.9314	1.17866	2.16688e-15	2.35748e-14	Epi_ATI
Dynlt3	7.92743	1.67453	2.23726e-15	2.43149e-14	Epi_ATI
Tpra1	7.92588	1.71999	2.26527e-15	2.46021e-14	Epi_ATI
Nr2f2	7.91423	2.35655	2.48792e-15	2.69541e-14	Epi_ATI
Zdhhc8	7.90147	2.60744	2.75625e-15	2.98403e-14	Epi_ATI
Slc45a4	7.90126	1.82643	2.76107e-15	2.98821e-14	Epi_ATI
Mgst2	7.89512	6.00526	2.90032e-15	3.13781e-14	Epi_ATI
Rraga	7.88945	1.06978	3.03518e-15	3.28028e-14	Epi_ATI
Twsg1	7.88408	1.49718	3.16856e-15	3.42204e-14	Epi_ATI
Map3k10	7.88045	3.6489	3.26213e-15	3.52065e-14	Epi_ATI
Cish	7.87879	1.65684	3.30576e-15	3.5665e-14	Epi_ATI
Tns3	7.87517	1.68709	3.40287e-15	3.66998e-14	Epi_ATI
Ralbp1	7.87457	0.675526	3.41906e-15	3.68617e-14	Epi_ATI
Pto.1	7.74154	1.33249	9.8219e-15	1.03833e-13	Epi_ATI
Plk1	7.71373	2.08349	1.2219e-14	1.28648e-13	Epi_ATI
Ptar1	7.70493	2.58698	1.30911e-14	1.37736e-13	Epi_ATI
Rhbdf1	7.70344	3.32309	1.3245e-14	1.39308e-13	Epi_ATI
Egln1	7.70025	1.1303	1.35805e-14	1.42692e-13	Epi_ATI
Arhgap21	7.69312	1.45185	1.43585e-14	1.50764e-13	Epi_ATI
Ttll7	7.69069	1.74292	1.46344e-14	1.53609e-13	Epi_ATI
LOC106021334	7.67158	6.33308	1.69885e-14	1.78077e-13	Epi_ATI
Nucb2	7.66158	0.796173	1.83654e-14	1.92316e-13	Epi_ATI
Eif4g2	7.651	0.424016	1.99423e-14	2.08616e-13	Epi_ATI
Antxr1	7.6327	1.90165	2.29887e-14	2.39757e-13	Epi_ATI
Ror2	7.6019	5.74825	2.91808e-14	3.02707e-13	Epi_ATI
Itfg1	7.59601	1.34221	3.05402e-14	3.16596e-13	Epi_ATI
Tbca	7.58712	0.890793	3.27088e-14	3.38738e-13	Epi_ATI
Golm2	7.57734	2.2481	3.52705e-14	3.64902e-13	Epi_ATI
Ankrd29	7.54674	4.39547	4.46282e-14	4.59414e-13	Epi_ATI
Rab12	7.54662	2.25534	4.46688e-14	4.59679e-13	Epi_ATI
Rgs11	7.50586	5.30693	6.10264e-14	6.26349e-13	Epi_ATI
Hmgb3	7.49984	2.57576	6.38934e-14	6.55341e-13	Epi_ATI
Zdhhc7	7.48786	1.5415	7.00039e-14	7.17303e-13	Epi_ATI
Tgfbr2	7.48721	1.03186	7.03503e-14	7.20614e-13	Epi_ATI
Kiaa1217	7.48479	3.07587	7.16609e-14	7.33312e-13	Epi_ATI
LOC101833045	7.4752	1.9688	7.70873e-14	7.87303e-13	Epi_ATI
Apbb1	7.4752	3.38595	7.70895e-14	7.87303e-13	Epi_ATI
Tm9sf2	7.45684	0.749759	8.86199e-14	9.02682e-13	Epi_ATI
Rbfox2	7.4501	3.43647	9.32705e-14	9.49741e-13	Epi_ATI
Canx	7.44992	0.506186	9.33965e-14	9.50712e-13	Epi_ATI
Armcx2	7.43266	3.08827	1.06434e-13	1.08059e-12	Epi_ATI
Fam219a	7.42347	2.38488	1.14095e-13	1.15685e-12	Epi_ATI
Atp5f1e	7.41667	0.411796	1.20102e-13	1.21616e-12	Epi_ATI
Ccdc85c	7.4116	5.36679	1.24781e-13	1.26272e-12	Epi_ATI
Timm9	7.38404	2.45049	1.5356e-13	1.55091e-12	Epi_ATI
Ciao2b	7.38109	1.07717	1.57001e-13	1.58257e-12	Epi_ATI
Pard3b	7.3453	3.65624	2.053e-13	2.05804e-12	Epi_ATI
Epn3	7.33136	7.87247	2.27829e-13	2.28094e-12	Epi_ATI
Alpk3	7.30115	4.18074	2.85325e-13	2.84554e-12	Epi_ATI
Nipa1	7.29548	3.815	2.97605e-13	2.96706e-12	Epi_ATI
Fam234a	7.29409	1.91577	3.00695e-13	2.99689e-12	Epi_ATI
Zc2hc1a	7.2923	3.26502	3.04714e-13	3.03199e-12	Epi_ATI
Gask1b	7.28456	3.7761	3.22731e-13	3.20723e-12	Epi_ATI
Saraf	7.2832	0.737729	3.25984e-13	3.23853e-12	Epi_ATI
Bmpr2	7.28204	1.13902	3.28804e-13	3.26549e-12	Epi_ATI
Nek8	7.28136	2.59404	3.30473e-13	3.27997e-12	Epi_ATI
Rab11fip2	7.2525	3.08187	4.09138e-13	4.0426e-12	Epi_ATI
Atp13a3	7.25108	1.34701	4.13468e-13	4.08148e-12	Epi_ATI
Fzd6	7.23723	2.69305	4.57933e-13	4.5161e-12	Epi_ATI
Pde7a	7.23653	1.36464	4.60305e-13	4.53805e-12	Epi_ATI
Nipal3	7.23577	1.19852	4.62911e-13	4.56083e-12	Epi_ATI
LOC121134287	7.23208	5.06041	4.75662e-13	4.682e-12	Epi_ATI
Cadps2	7.22216	3.44151	5.11689e-13	5.03183e-12	Epi_ATI
Tmtc2	7.2116	4.00831	5.5297e-13	5.43432e-12	Epi_ATI
Psmc3	7.20487	0.629341	5.8099e-13	5.70246e-12	Epi_ATI
Ppig	7.19046	0.789826	6.45725e-13	6.32582e-12	Epi_ATI
Stard13	7.18308	2.73664	6.81597e-13	6.67512e-12	Epi_ATI
Tmx2	7.14597	1.65758	8.93623e-13	8.71852e-12	Epi_ATI
Hook2	7.1455	2.84457	8.96698e-13	8.74577e-12	Epi_ATI
Nwd1	7.1262	6.63066	1.03175e-12	1.00346e-11	Epi_ATI
LOC121137839	7.11388	5.43105	1.12824e-12	1.09524e-11	Epi_ATI
Fam13a	7.10342	3.55207	1.21709e-12	1.18112e-11	Epi_ATI
Pard3	7.10146	2.8624	1.23449e-12	1.19725e-11	Epi_ATI
Prickle1	7.10051	2.69459	1.24299e-12	1.20513e-11	Epi_ATI
Abhd17c	7.08687	1.79096	1.37182e-12	1.32837e-11	Epi_ATI
Cryl1	7.08289	2.74116	1.41184e-12	1.36626e-11	Epi_ATI
Ltbr	7.0753	1.24492	1.49124e-12	1.4413e-11	Epi_ATI
Nfia	7.06364	1.6053	1.62201e-12	1.56477e-11	Epi_ATI
Adk	7.05586	2.63055	1.71542e-12	1.65333e-11	Epi_ATI
Ywhae	7.05203	0.350659	1.76324e-12	1.69889e-11	Epi_ATI
Gatm	7.05087	1.93285	1.77802e-12	1.7126e-11	Epi_ATI
Creb3	7.04034	1.38526	1.91772e-12	1.84315e-11	Epi_ATI
Slc16a7	7.02677	6.49091	2.11363e-12	2.02705e-11	Epi_ATI
Arhgef17	7.01686	3.51605	2.26908e-12	2.17344e-11	Epi_ATI
Ttc7a	7.01667	1.48214	2.27223e-12	2.17578e-11	Epi_ATI
Col8a2	7.01521	4.10597	2.2961e-12	2.19728e-11	Epi_ATI
Igsf5	7.00973	6.45987	2.38782e-12	2.28223e-11	Epi_ATI
LOC101835734	6.99714	2.86982	2.61239e-12	2.49227e-11	Epi_ATI
LOC121133686	6.96414	6.63074	3.30425e-12	3.13398e-11	Epi_ATI
Slc4a3	6.95506	4.81871	3.52417e-12	3.3395e-11	Epi_ATI
Ndufc2	6.95275	0.921089	3.58223e-12	3.39349e-11	Epi_ATI
Glis2	6.94919	2.20138	3.67391e-12	3.47927e-11	Epi_ATI
Rpn1	6.94687	0.633121	3.73475e-12	3.5358e-11	Epi_ATI
Sema3e	6.93364	8.4132	4.1016e-12	3.87483e-11	Epi_ATI
Rdx	6.92965	0.989595	4.21877e-12	3.98067e-11	Epi_ATI
Timm13	6.92665	0.784383	4.3092e-12	4.06353e-11	Epi_ATI
Ak1	6.92607	3.37344	4.327e-12	4.07907e-11	Epi_ATI
Map1lc3a	6.91923	0.943765	4.541e-12	4.2756e-11	Epi_ATI
Zdhhc1	6.90894	2.04463	4.88281e-12	4.59186e-11	Epi_ATI
Cachd1	6.90792	2.0455	4.91826e-12	4.62379e-11	Epi_ATI
Slc44a3	6.89824	5.58833	5.26494e-12	4.94522e-11	Epi_ATI
Grem2	6.8962	2.92801	5.34116e-12	5.01377e-11	Epi_ATI
Tril	6.89068	3.56508	5.55276e-12	5.20609e-11	Epi_ATI
Snx4	6.88986	1.5332	5.58456e-12	5.23432e-11	Epi_ATI
Gpr155	6.88789	2.30734	5.66275e-12	5.306e-11	Epi_ATI
Plod1	6.86756	1.45872	6.5307e-12	6.11004e-11	Epi_ATI
Csde1	6.85332	0.422988	7.21546e-12	6.74196e-11	Epi_ATI
Pogk	6.84908	2.67008	7.4325e-12	6.937e-11	Epi_ATI
Trak2	6.82328	1.63301	8.89827e-12	8.2677e-11	Epi_ATI
Plbd1	6.8197	0.668651	9.1232e-12	8.47163e-11	Epi_ATI
Nbea	6.8182	2.93789	9.21864e-12	8.55512e-11	Epi_ATI
Elp3	6.81524	1.74207	9.41066e-12	8.73071e-11	Epi_ATI
Kremen1	6.80485	3.15963	1.01156e-11	9.36507e-11	Epi_ATI
Pgap2	6.8035	1.75901	1.02108e-11	9.45041e-11	Epi_ATI
Phpt1	6.80171	1.38034	1.03381e-11	9.56538e-11	Epi_ATI
Smim22	6.80139	4.4388	1.03613e-11	9.58398e-11	Epi_ATI
Gtf2i	6.76255	1.21748	1.35585e-11	1.24817e-10	Epi_ATI
Sestd1	6.76006	2.03586	1.37939e-11	1.26947e-10	Epi_ATI
Map3k20	6.74965	1.73551	1.48206e-11	1.36193e-10	Epi_ATI
Spns1	6.71991	0.961254	1.81839e-11	1.66459e-10	Epi_ATI
Kcng2	6.70074	6.78864	2.07372e-11	1.89217e-10	Epi_ATI
Zbtb38	6.69219	1.41576	2.19857e-11	2.00491e-10	Epi_ATI
Skp1	6.67841	1.07273	2.41552e-11	2.20081e-10	Epi_ATI
Fam117a	6.66916	1.94792	2.57274e-11	2.3413e-10	Epi_ATI
LOC106021540	6.66493	0.383009	2.64796e-11	2.40693e-10	Epi_ATI
Acsl1	6.62244	1.69004	3.53309e-11	3.19836e-10	Epi_ATI
Psen2	6.60924	1.82525	3.86288e-11	3.49078e-10	Epi_ATI
Gnb1	6.60689	0.857569	3.92473e-11	3.5446e-10	Epi_ATI
Rnd3	6.5961	2.32864	4.22125e-11	3.80244e-10	Epi_ATI
Pnisr	6.56603	0.721086	5.16729e-11	4.63844e-10	Epi_ATI
Slc39a7	6.56086	0.929051	5.34991e-11	4.80097e-10	Epi_ATI
Pias3	6.55216	2.1042	5.67091e-11	5.07728e-10	Epi_ATI
Itga.	6.54596	1.59409	5.91159e-11	5.29124e-10	Epi_ATI
Errfi1	6.54017	1.48442	6.14479e-11	5.49838e-10	Epi_ATI
Shb	6.52844	2.02926	6.64565e-11	5.93627e-10	Epi_ATI
Tln2	6.52792	3.24881	6.66882e-11	5.95525e-10	Epi_ATI
Abcd3	6.52664	1.68543	6.72606e-11	6.00464e-10	Epi_ATI
Tfdp2	6.52191	2.25233	6.94161e-11	6.1846e-10	Epi_ATI
Inpp5f	6.50945	1.45759	7.5428e-11	6.70673e-10	Epi_ATI
Rgl3	6.50463	4.15953	7.78837e-11	6.92309e-10	Epi_ATI
Wipf2	6.50166	1.69385	7.94365e-11	7.0591e-10	Epi_ATI
Arpin	6.50021	2.91953	8.02061e-11	7.11933e-10	Epi_ATI
Hadha	6.48207	0.87074	9.04752e-11	8.00791e-10	Epi_ATI
Bmi1	6.48101	1.73166	9.11094e-11	8.05943e-10	Epi_ATI
Myo6	6.47449	1.76439	9.51307e-11	8.41036e-10	Epi_ATI
Pheta1	6.4702	3.31732	9.78713e-11	8.65018e-10	Epi_ATI
Tlcd3a	6.46777	3.94392	9.94591e-11	8.78801e-10	Epi_ATI
Otud1	6.46301	3.07958	1.02637e-10	9.06367e-10	Epi_ATI
Foxn3	6.45808	0.941876	1.06042e-10	9.35896e-10	Epi_ATI
Npr3	6.4495	2.38321	1.12222e-10	9.89316e-10	Epi_ATI
Hyal1	6.44853	3.2028	1.12941e-10	9.94804e-10	Epi_ATI
Unc13b	6.44507	2.13509	1.15551e-10	1.01692e-09	Epi_ATI
Thra	6.43664	1.70098	1.22146e-10	1.07283e-09	Epi_ATI
Bace2	6.42554	2.50975	1.31402e-10	1.1525e-09	Epi_ATI
Prpf18	6.39468	1.34926	1.60886e-10	1.40553e-09	Epi_ATI
Snx13	6.38781	1.53411	1.68274e-10	1.468e-09	Epi_ATI
Smg5	6.37737	1.66123	1.80153e-10	1.56898e-09	Epi_ATI
Copz2	6.36161	3.60239	1.99643e-10	1.73678e-09	Epi_ATI
Rrbp1	6.35813	0.459915	2.04229e-10	1.7758e-09	Epi_ATI
Cst6	6.35812	3.45194	2.04243e-10	1.7758e-09	Epi_ATI
Mppe1	6.34385	2.14389	2.24095e-10	1.9435e-09	Epi_ATI
Vps13a	6.34164	1.55024	2.27326e-10	1.97097e-09	Epi_ATI
Hip1r	6.34048	1.83985	2.29053e-10	1.98427e-09	Epi_ATI
Mfsd6	6.33174	1.31453	2.42419e-10	2.09948e-09	Epi_ATI
LOC101825145	6.33113	1.58483	2.43374e-10	2.10716e-09	Epi_ATI
Mp.17l2	6.31848	1.57772	2.64157e-10	2.282e-09	Epi_ATI
Fbxw8	6.31294	2.19468	2.73789e-10	2.36455e-09	Epi_ATI
Polg	6.31063	1.87179	2.77895e-10	2.39934e-09	Epi_ATI
Dnajb2	6.30808	1.49819	2.82523e-10	2.43794e-09	Epi_ATI
Ptpn11	6.30788	1.03285	2.82889e-10	2.44042e-09	Epi_ATI
Ptch1	6.30425	2.88549	2.896e-10	2.49553e-09	Epi_ATI
Smpd1	6.30057	1.2251	2.9656e-10	2.55197e-09	Epi_ATI
Heg1	6.30048	1.06052	2.9673e-10	2.55272e-09	Epi_ATI
Zdhhc21	6.29573	1.52392	3.05966e-10	2.62852e-09	Epi_ATI
Slc41a2	6.29277	2.99602	3.11859e-10	2.67545e-09	Epi_ATI
Cdc42bpb	6.27809	1.03853	3.42748e-10	2.93151e-09	Epi_ATI
Pkp3	6.27419	5.41253	3.51469e-10	3.00362e-09	Epi_ATI
Akap6	6.27303	3.49066	3.54091e-10	3.02436e-09	Epi_ATI
Bod1	6.26561	2.02874	3.71375e-10	3.17024e-09	Epi_ATI
Elmo3	6.25362	3.01285	4.01039e-10	3.41407e-09	Epi_ATI
Lrsam1	6.24931	1.60267	4.12268e-10	3.50676e-09	Epi_ATI
Arfip2	6.23976	2.61037	4.3824e-10	3.72564e-09	Epi_ATI
Hmgn3	6.19781	2.89063	5.72534e-10	4.84783e-09	Epi_ATI
LOC101842562	6.1978	0.513494	5.72587e-10	4.84783e-09	Epi_ATI
Npdc1	6.19467	1.81339	5.84072e-10	4.93967e-09	Epi_ATI
Gkap1	6.18898	1.60668	6.0554e-10	5.11705e-09	Epi_ATI
Foxo6	6.18361	8.19046	6.26531e-10	5.28866e-09	Epi_ATI
Ngrn	6.17611	1.3051	6.57021e-10	5.54e-09	Epi_ATI
Dcaf6	6.16338	1.32837	7.12095e-10	5.99786e-09	Epi_ATI
Mb21d2	6.15311	2.93412	7.59806e-10	6.38237e-09	Epi_ATI
Fam83h	6.1326	3.91348	8.64557e-10	7.2407e-09	Epi_ATI
P4htm	6.1307	3.96539	8.74925e-10	7.32357e-09	Epi_ATI
Pink1	6.12587	1.03771	9.01907e-10	7.54331e-09	Epi_ATI
Il17rd	6.12417	3.37272	9.11557e-10	7.61991e-09	Epi_ATI
Slc25a10	6.12052	3.17497	9.32736e-10	7.79274e-09	Epi_ATI
Ptk2	6.1157	2.06496	9.61347e-10	8.0253e-09	Epi_ATI
Gclc	6.11067	1.41472	9.92108e-10	8.27762e-09	Epi_ATI
Lrrc3	6.10869	7.36702	1.00451e-09	8.37887e-09	Epi_ATI
Sae1	6.10222	1.28987	1.04609e-09	8.71626e-09	Epi_ATI
Adcy6	6.08446	2.56424	1.16887e-09	9.71847e-09	Epi_ATI
ND3	6.0729	0.352677	1.25622e-09	1.04335e-08	Epi_ATI
Decr1	6.06431	3.17347	1.32519e-09	1.09887e-08	Epi_ATI
Sox5	6.05876	3.80725	1.37173e-09	1.13624e-08	Epi_ATI
LOC106022253	6.00994	5.81296	1.85595e-09	1.52875e-08	Epi_ATI
LOC106022338	6.00758	2.98307	1.88316e-09	1.55075e-08	Epi_ATI
Mageh1	5.99523	2.93356	2.03203e-09	1.66891e-08	Epi_ATI
Adamts17	5.99386	6.02053	2.04923e-09	1.68215e-08	Epi_ATI
Emc10	5.99075	1.14699	2.08882e-09	1.71328e-08	Epi_ATI
Tecrl	5.98675	8.48048	2.14075e-09	1.75495e-08	Epi_ATI
Anapc16	5.98202	1.64452	2.20384e-09	1.80572e-08	Epi_ATI
Unc5b	5.98025	2.17359	2.2279e-09	1.82446e-08	Epi_ATI
Scamp1	5.97643	1.53662	2.28086e-09	1.86685e-08	Epi_ATI
Psmd1	5.97525	0.711591	2.29741e-09	1.8789e-08	Epi_ATI
Dlgap4	5.9721	1.11137	2.34211e-09	1.91345e-08	Epi_ATI
Trappc6b	5.96155	1.33557	2.49863e-09	2.03863e-08	Epi_ATI
Amotl1	5.94459	1.75476	2.77152e-09	2.25653e-08	Epi_ATI
LOC101842784	5.9437	0.597945	2.7866e-09	2.26761e-08	Epi_ATI
ND2	5.94315	0.778314	2.79593e-09	2.27461e-08	Epi_ATI
Cisd1	5.94113	1.81944	2.83068e-09	2.30227e-08	Epi_ATI
Wnt3a	5.93903	8.76728	2.86715e-09	2.3301e-08	Epi_ATI
Endod1	5.93317	1.18744	2.97142e-09	2.41232e-08	Epi_ATI
Tle1	5.92999	2.93565	3.02949e-09	2.45753e-08	Epi_ATI
Tpm2	5.90093	2.48638	3.61458e-09	2.91993e-08	Epi_ATI
Ctif	5.8984	2.72818	3.67035e-09	2.96343e-08	Epi_ATI
Cyhr1	5.89383	1.66098	3.77343e-09	3.04428e-08	Epi_ATI
Spon2	5.88196	1.41699	4.05434e-09	3.26657e-08	Epi_ATI
LOC101843430	5.87844	8.82581	4.14162e-09	3.33438e-08	Epi_ATI
Oplah	5.87187	4.2987	4.30897e-09	3.46382e-08	Epi_ATI
Atxn7l3b	5.87143	1.14449	4.32062e-09	3.47128e-08	Epi_ATI
Nbeal2	5.86889	1.04732	4.38722e-09	3.52205e-08	Epi_ATI
Entpd3	5.86541	3.66969	4.48027e-09	3.59489e-08	Epi_ATI
Rnase4	5.86282	0.785875	4.55083e-09	3.64961e-08	Epi_ATI
Sh2d3a	5.85769	3.43734	4.69339e-09	3.76005e-08	Epi_ATI
Tspan31	5.85275	1.26034	4.83517e-09	3.8703e-08	Epi_ATI
Cdc42ep5	5.83674	2.9782	5.3231e-09	4.25244e-08	Epi_ATI
Sox13	5.83053	1.86047	5.52515e-09	4.40817e-08	Epi_ATI
Fry	5.82278	1.12826	5.78773e-09	4.61411e-08	Epi_ATI
Tyro3	5.82223	2.6809	5.80682e-09	4.62814e-08	Epi_ATI
Epb41l1	5.81987	3.34296	5.88946e-09	4.68696e-08	Epi_ATI
Trim44	5.8033	1.37014	6.50229e-09	5.16517e-08	Epi_ATI
Sesn1	5.7963	1.86905	6.7792e-09	5.37687e-08	Epi_ATI
Arhgap23	5.77667	3.15263	7.6195e-09	6.02177e-08	Epi_ATI
Ppia	5.77496	0.420953	7.69702e-09	6.07994e-08	Epi_ATI
Hint2	5.77394	1.28107	7.74393e-09	6.11387e-08	Epi_ATI
Aldh6a1	5.77004	2.2416	7.92524e-09	6.25383e-08	Epi_ATI
Smim13	5.76631	2.34673	8.10257e-09	6.39052e-08	Epi_ATI
Hpx	5.76595	4.46716	8.12013e-09	6.40274e-08	Epi_ATI
Cnn1	5.76568	4.89257	8.13298e-09	6.41082e-08	Epi_ATI
LOC101836955	5.76231	1.71411	8.29725e-09	6.5374e-08	Epi_ATI
Fut4	5.76139	5.24584	8.34223e-09	6.57117e-08	Epi_ATI
Map7	5.76057	3.48647	8.3832e-09	6.60177e-08	Epi_ATI
Eppk1	5.75494	6.56205	8.66729e-09	6.81689e-08	Epi_ATI
Impact	5.7491	1.28287	8.97215e-09	7.04588e-08	Epi_ATI
Lmna	5.74024	0.731183	9.45437e-09	7.41517e-08	Epi_ATI
Ndufs5	5.73344	0.709353	9.8414e-09	7.70898e-08	Epi_ATI
Kiz	5.73254	2.7176	9.8939e-09	7.74422e-08	Epi_ATI
Ppp6r2	5.7324	1.17911	9.90197e-09	7.74858e-08	Epi_ATI
Emc4	5.72538	0.950559	1.03205e-08	8.06995e-08	Epi_ATI
Ttbk2	5.72391	1.61733	1.04098e-08	8.13365e-08	Epi_ATI
LOC101828273	5.70716	1.44682	1.14877e-08	8.95555e-08	Epi_ATI
Osbpl5	5.70274	2.01186	1.17897e-08	9.18869e-08	Epi_ATI
Mrc2	5.68851	1.17116	1.28154e-08	9.97051e-08	Epi_ATI
Marchf3	5.6869	3.3403	1.29369e-08	1.00626e-07	Epi_ATI
Rcan3	5.66201	2.08035	1.49612e-08	1.15819e-07	Epi_ATI
Slc39a13	5.66023	1.57402	1.51171e-08	1.16909e-07	Epi_ATI
Ppp1r13l	5.65846	2.42594	1.52742e-08	1.18094e-07	Epi_ATI
Hspb2	5.65618	4.06518	1.54779e-08	1.19549e-07	Epi_ATI
Cops9	5.65275	1.14786	1.579e-08	1.21869e-07	Epi_ATI
Gan	5.65173	1.49388	1.5884e-08	1.22564e-07	Epi_ATI
Ank3	5.64824	3.47751	1.621e-08	1.24987e-07	Epi_ATI
Arhgap8	5.64031	3.63654	1.69741e-08	1.30618e-07	Epi_ATI
Dync1li2	5.61879	1.29355	1.92302e-08	1.47534e-07	Epi_ATI
Mtarc2	5.61273	1.17714	1.99161e-08	1.52538e-07	Epi_ATI
Ext2	5.59997	1.64469	2.14392e-08	1.64e-07	Epi_ATI
LOC101841805	5.59798	0.423909	2.16867e-08	1.65812e-07	Epi_ATI
Mical2	5.59578	2.29729	2.19634e-08	1.67844e-07	Epi_ATI
Lmbrd2	5.59319	1.43883	2.22939e-08	1.70161e-07	Epi_ATI
Rhod	5.5921	3.69903	2.24344e-08	1.7119e-07	Epi_ATI
Ccar1	5.58004	0.823476	2.40457e-08	1.8317e-07	Epi_ATI
Abhd14b	5.5784	3.78817	2.42738e-08	1.84772e-07	Epi_ATI
Myom1	5.57026	2.49012	2.54367e-08	1.93386e-07	Epi_ATI
Immp2l	5.56961	2.56729	2.55315e-08	1.94059e-07	Epi_ATI
Ccdc9b	5.54475	3.78787	2.94368e-08	2.2325e-07	Epi_ATI
Dock9	5.54441	1.62909	2.94942e-08	2.23631e-07	Epi_ATI
LOC101832031	5.51618	1.66129	3.46454e-08	2.61791e-07	Epi_ATI
Kcnk1	5.49685	5.81522	3.86636e-08	2.90878e-07	Epi_ATI
Manbal	5.48625	1.20701	4.10544e-08	3.0834e-07	Epi_ATI
Tmem125	5.48502	6.05065	4.13417e-08	3.10273e-07	Epi_ATI
Adgrf5	5.47991	0.753637	4.25534e-08	3.19058e-07	Epi_ATI
Hspb1	5.47591	0.680655	4.35264e-08	3.25959e-07	Epi_ATI
Golgb1	5.45409	1.13569	4.9224e-08	3.67385e-07	Epi_ATI
LOC101823809	5.4437	2.58124	5.21858e-08	3.88835e-07	Epi_ATI
LOC101830364	5.43062	7.29519	5.61577e-08	4.17026e-07	Epi_ATI
Slc43a2	5.42556	0.606612	5.77743e-08	4.28722e-07	Epi_ATI
Hapln3	5.42354	5.99683	5.84297e-08	4.33274e-07	Epi_ATI
Eya2	5.41666	4.95178	6.07219e-08	4.49734e-07	Epi_ATI
Prdx1	5.39829	0.460094	6.72785e-08	4.96989e-07	Epi_ATI
Zcchc7	5.38531	0.906827	7.23186e-08	5.33966e-07	Epi_ATI
Il18	5.3679	1.30604	7.96569e-08	5.8689e-07	Epi_ATI
LOC121141256	5.36579	3.41283	8.05957e-08	5.93383e-07	Epi_ATI
Luc7l3	5.36352	0.790572	8.16173e-08	6.00192e-07	Epi_ATI
Fkbp9	5.34992	1.42863	8.79915e-08	6.4584e-07	Epi_ATI
Tacc2	5.34372	1.80929	9.10604e-08	6.68049e-07	Epi_ATI
Gprc5b	5.34303	3.99356	9.1405e-08	6.70419e-07	Epi_ATI
Dock1	5.33819	1.79984	9.38786e-08	6.87911e-07	Epi_ATI
Mp.17l	5.31451	4.73818	1.06943e-07	7.8014e-07	Epi_ATI
Efs	5.30098	4.51508	1.15183e-07	8.38863e-07	Epi_ATI
Spryd7	5.29714	1.67736	1.17628e-07	8.56066e-07	Epi_ATI
Suox	5.29224	4.08756	1.20827e-07	8.79144e-07	Epi_ATI
Clptm1	5.27234	0.762212	1.34695e-07	9.7684e-07	Epi_ATI
Hsd17b12	5.27073	0.895248	1.35886e-07	9.85014e-07	Epi_ATI
Il17rc	5.2664	3.21325	1.39125e-07	1.00826e-06	Epi_ATI
Tm9sf3	5.26304	0.506994	1.41696e-07	1.02665e-06	Epi_ATI
Ggt1	5.24172	4.67221	1.59088e-07	1.1473e-06	Epi_ATI
Rad50	5.22833	1.55304	1.7105e-07	1.23213e-06	Epi_ATI
Cfap43	5.2281	4.32249	1.7126e-07	1.23336e-06	Epi_ATI
Cry2	5.22592	1.90675	1.73289e-07	1.2471e-06	Epi_ATI
Nr2f6	5.21991	2.25667	1.79013e-07	1.2874e-06	Epi_ATI
LOC101834831	5.21819	2.5454	1.8068e-07	1.29818e-06	Epi_ATI
M.b12b	5.21145	3.37703	1.87369e-07	1.34531e-06	Epi_ATI
Kctd15	5.20587	2.90036	1.93084e-07	1.38346e-06	Epi_ATI
Yipf2	5.19308	1.32592	2.06847e-07	1.48002e-06	Epi_ATI
Lgi3	5.18816	3.3008	2.12385e-07	1.51789e-06	Epi_ATI
Mapk12	5.18722	3.2443	2.13454e-07	1.52517e-06	Epi_ATI
Ddb1	5.16976	0.961337	2.34393e-07	1.67325e-06	Epi_ATI
Myo18a	5.16753	1.1143	2.37209e-07	1.69218e-06	Epi_ATI
Mapre3	5.16748	2.81203	2.37269e-07	1.69222e-06	Epi_ATI
LOC101840777	5.16461	4.77955	2.40945e-07	1.71765e-06	Epi_ATI
St6galnac2	5.16004	2.00054	2.46895e-07	1.75885e-06	Epi_ATI
Reps1	5.15311	1.25999	2.56208e-07	1.82184e-06	Epi_ATI
Lratd2	5.13455	2.81284	2.82819e-07	2.00372e-06	Epi_ATI
LOC101842609	5.12151	1.1807	3.03091e-07	2.14538e-06	Epi_ATI
Vwa7	5.1182	4.09229	3.08471e-07	2.18196e-06	Epi_ATI
Commd3	5.11804	1.14132	3.08734e-07	2.18333e-06	Epi_ATI
Slc25a40	5.11091	1.39051	3.20613e-07	2.26526e-06	Epi_ATI
Eif5a2	5.10911	4.4854	3.23678e-07	2.28484e-06	Epi_ATI
E.a1b	5.10615	1.80552	3.28786e-07	2.32037e-06	Epi_ATI
Crls1	5.10574	1.62083	3.29508e-07	2.32493e-06	Epi_ATI
Dhrs11	5.09548	1.41388	3.47853e-07	2.44991e-06	Epi_ATI
Habp4	5.09172	1.34114	3.54828e-07	2.4979e-06	Epi_ATI
Glod5	5.09139	3.06904	3.55456e-07	2.50175e-06	Epi_ATI
LOC101832417	5.07967	1.82079	3.78083e-07	2.65738e-06	Epi_ATI
Specc1l	5.07932	1.22039	3.78785e-07	2.66171e-06	Epi_ATI
Ndufa13	5.07839	0.426817	3.80655e-07	2.67425e-06	Epi_ATI
Sfta2	5.074	2.98921	3.89533e-07	2.73476e-06	Epi_ATI
LOC106021200	5.05501	2.57183	4.30376e-07	3.01195e-06	Epi_ATI
Ptk7	5.05488	3.11399	4.30668e-07	3.01332e-06	Epi_ATI
Stt3b	5.05482	0.909423	4.30789e-07	3.01348e-06	Epi_ATI
Ilk	5.05474	0.640545	4.30971e-07	3.01407e-06	Epi_ATI
Trappc12	5.05417	1.47792	4.32267e-07	3.02177e-06	Epi_ATI
Krt10	5.04752	1.84503	4.47574e-07	3.12596e-06	Epi_ATI
Kif13a	5.04488	1.34652	4.5381e-07	3.16808e-06	Epi_ATI
Raph1	5.03489	1.56954	4.78115e-07	3.33176e-06	Epi_ATI
LOC106021478	5.03378	5.32459	4.80903e-07	3.35043e-06	Epi_ATI
Rassf9	5.03355	4.70496	4.81466e-07	3.3536e-06	Epi_ATI
Abhd14a	5.02476	2.26631	5.04057e-07	3.50544e-06	Epi_ATI
Tmem44	5.02313	3.98573	5.08359e-07	3.53456e-06	Epi_ATI
Aopep	5.02088	1.23938	5.1435e-07	3.57462e-06	Epi_ATI
Ccn4	5.01309	4.88267	5.35638e-07	3.7159e-06	Epi_ATI
Gucy1a1	5.01208	2.87097	5.38442e-07	3.73452e-06	Epi_ATI
P4hb	5.0105	0.544779	5.42892e-07	3.76285e-06	Epi_ATI
Ndufaf3	5.00289	1.53407	5.64772e-07	3.91014e-06	Epi_ATI
Dapk3	4.99589	0.890137	5.85654e-07	4.05019e-06	Epi_ATI
Scgn	4.99385	8.84547	5.91861e-07	4.09129e-06	Epi_ATI
Ppp1r26	4.99224	5.68324	5.96832e-07	4.12381e-06	Epi_ATI
Sh3bp5l	4.99057	1.89172	6.02004e-07	4.15605e-06	Epi_ATI
Appl1	4.9591	0.982302	7.08204e-07	4.86406e-06	Epi_ATI
Kidins220	4.95167	0.756564	7.35774e-07	5.0467e-06	Epi_ATI
Myh10	4.94106	1.50631	7.76972e-07	5.32222e-06	Epi_ATI
Arhgef5	4.93069	3.17201	8.19398e-07	5.60788e-06	Epi_ATI
Atrnl1	4.92541	1.68599	8.41833e-07	5.75366e-06	Epi_ATI
Gabarapl2	4.91692	0.563492	8.79145e-07	6.00088e-06	Epi_ATI
Stap2	4.91459	2.8116	8.8969e-07	6.06751e-06	Epi_ATI
Gdnf	4.91335	7.39719	8.95352e-07	6.10227e-06	Epi_ATI
Tmem144	4.91334	4.35217	8.95378e-07	6.10227e-06	Epi_ATI
Golga4	4.90483	0.805435	9.35076e-07	6.36583e-06	Epi_ATI
Serinc2	4.89249	5.41638	9.95665e-07	6.7679e-06	Epi_ATI
Gsk3b	4.89209	0.90704	9.97691e-07	6.77898e-06	Epi_ATI
LOC121140291	4.88217	8.32566	1.04923e-06	7.11642e-06	Epi_ATI
LOC121133469	4.88148	6.93669	1.05293e-06	7.13839e-06	Epi_ATI
Bicdl2	4.87844	5.02176	1.06929e-06	7.24609e-06	Epi_ATI
Kcnd1	4.87547	5.41635	1.0855e-06	7.35111e-06	Epi_ATI
LOC121137062	4.86648	5.34944	1.13603e-06	7.67993e-06	Epi_ATI
Prrg2	4.86522	2.63538	1.14328e-06	7.72553e-06	Epi_ATI
Nf1	4.8574	1.71076	1.18935e-06	8.03513e-06	Epi_ATI
Smim30	4.85101	0.99139	1.22833e-06	8.29302e-06	Epi_ATI
Phlpp2	4.84184	2.1892	1.28643e-06	8.66832e-06	Epi_ATI
LOC101826824	4.84125	0.583921	1.29027e-06	8.69226e-06	Epi_ATI
Efemp1	4.83949	1.76527	1.3017e-06	8.76546e-06	Epi_ATI
G3bp1	4.83196	0.624996	1.35192e-06	9.09578e-06	Epi_ATI
Cct4	4.826	0.523153	1.39301e-06	9.35998e-06	Epi_ATI
Usp40	4.81378	1.86083	1.48099e-06	9.93607e-06	Epi_ATI
Foxp2	4.8075	5.12019	1.52831e-06	1.02403e-05	Epi_ATI
Mipol1	4.80156	3.15949	1.57433e-06	1.05395e-05	Epi_ATI
Dusp7	4.80014	1.30252	1.58557e-06	1.06102e-05	Epi_ATI
Cttnbp2	4.79195	4.82099	1.65168e-06	1.10454e-05	Epi_ATI
Clip4	4.7919	6.19937	1.65207e-06	1.10456e-05	Epi_ATI
Mfsd11	4.79165	1.35258	1.65419e-06	1.10574e-05	Epi_ATI
Pex11a	4.79105	1.83629	1.65912e-06	1.1088e-05	Epi_ATI
Gpx4	4.78678	0.306949	1.69475e-06	1.13212e-05	Epi_ATI
Chmp4c	4.78323	5.23785	1.72501e-06	1.15209e-05	Epi_ATI
Prkcsh	4.7654	0.938848	1.88482e-06	1.25369e-05	Epi_ATI
Cbx7	4.76457	1.86492	1.89254e-06	1.25855e-05	Epi_ATI
Fras1	4.76424	5.30044	1.89563e-06	1.26034e-05	Epi_ATI
Erc1	4.76143	1.48882	1.92228e-06	1.27696e-05	Epi_ATI
Lrba	4.76063	1.43531	1.92986e-06	1.28136e-05	Epi_ATI
LOC101837664	4.76004	1.24973	1.93556e-06	1.28413e-05	Epi_ATI
Pgap4	4.75959	2.83952	1.93991e-06	1.28647e-05	Epi_ATI
LOC101834192	4.75652	0.535857	1.96959e-06	1.30559e-05	Epi_ATI
Ndufb2	4.72089	0.46094	2.34813e-06	1.54791e-05	Epi_ATI
Kcnj15	4.71992	4.64121	2.35939e-06	1.555e-05	Epi_ATI
Lypd6b	4.70724	5.18379	2.51097e-06	1.65279e-05	Epi_ATI
Cdkn2aipnl	4.69508	1.32283	2.66497e-06	1.75081e-05	Epi_ATI
Ccng1	4.68987	0.832676	2.73385e-06	1.79531e-05	Epi_ATI
Scgb1a1	4.68634	1.05596	2.78137e-06	1.82496e-05	Epi_ATI
Arl3	4.68202	1.55087	2.84059e-06	1.86264e-05	Epi_ATI
Tulp4	4.67937	1.82423	2.8776e-06	1.88611e-05	Epi_ATI
Limk2	4.67723	0.805975	2.90777e-06	1.90508e-05	Epi_ATI
LOC101829569	4.67706	2.00224	2.91012e-06	1.90622e-05	Epi_ATI
Eloc	4.67626	0.556151	2.9216e-06	1.91333e-05	Epi_ATI
Rhbdd1	4.64865	1.44581	3.34113e-06	2.17704e-05	Epi_ATI
Znf507	4.64647	2.18498	3.3767e-06	2.19975e-05	Epi_ATI
Bcap31	4.63066	0.650242	3.645e-06	2.37006e-05	Epi_ATI
Nptn	4.62716	0.904265	3.70714e-06	2.40945e-05	Epi_ATI
LOC101842414	4.62175	2.19396	3.8052e-06	2.47162e-05	Epi_ATI
Scrn2	4.61601	2.42157	3.91192e-06	2.53829e-05	Epi_ATI
Stox2	4.61484	2.6933	3.93397e-06	2.55152e-05	Epi_ATI
Faah	4.61224	4.99608	3.98353e-06	2.58205e-05	Epi_ATI
Gal3st1	4.60619	7.4517	4.10106e-06	2.65601e-05	Epi_ATI
Kank2	4.60371	4.24194	4.15029e-06	2.68733e-05	Epi_ATI
Mpzl1	4.59552	2.39395	4.31667e-06	2.79389e-05	Epi_ATI
Ankrd40	4.59491	1.71653	4.32939e-06	2.80096e-05	Epi_ATI
LOC121136466	4.59484	1.2193	4.33081e-06	2.80129e-05	Epi_ATI
Ccdc78	4.58744	4.18941	4.48704e-06	2.90113e-05	Epi_ATI
Ccny	4.57789	0.923712	4.69695e-06	3.0299e-05	Epi_ATI
Ganab	4.57545	0.854616	4.75206e-06	3.06099e-05	Epi_ATI
Fgf2	4.57515	3.83093	4.7587e-06	3.06463e-05	Epi_ATI
Ankh	4.57414	1.26946	4.78171e-06	3.07881e-05	Epi_ATI
Rufy2	4.57115	2.18314	4.85066e-06	3.11996e-05	Epi_ATI
Pkig	4.5431	1.58238	5.54322e-06	3.55142e-05	Epi_ATI
LOC121142477	4.54212	4.22191	5.56914e-06	3.56572e-05	Epi_ATI
LOC110340729	4.54208	5.16169	5.57015e-06	3.56572e-05	Epi_ATI
Plekhb1	4.53993	4.52071	5.62742e-06	3.60164e-05	Epi_ATI
Peg3	4.5339	2.54001	5.79038e-06	3.70059e-05	Epi_ATI
Ndufa2	4.52231	0.519591	6.1168e-06	3.90116e-05	Epi_ATI
Erg28	4.51906	2.38469	6.21139e-06	3.95742e-05	Epi_ATI
Ppp2r5b	4.51428	2.33831	6.35315e-06	4.04192e-05	Epi_ATI
Id3	4.50568	0.945802	6.61609e-06	4.20575e-05	Epi_ATI
Thsd1	4.5035	3.23419	6.68437e-06	4.24828e-05	Epi_ATI
Slco2a1	4.50123	1.60167	6.75611e-06	4.293e-05	Epi_ATI
Slc19a3	4.49824	7.29212	6.85178e-06	4.35022e-05	Epi_ATI
Itga9	4.49613	3.10012	6.9201e-06	4.3927e-05	Epi_ATI
Cmbl	4.4866	2.27605	7.23695e-06	4.58537e-05	Epi_ATI
Atxn2	4.47421	1.42132	7.66941e-06	4.84947e-05	Epi_ATI
Pwwp2b	4.4683	1.86367	7.88433e-06	4.97826e-05	Epi_ATI
Tom1l1	4.46151	2.14818	8.13839e-06	5.12823e-05	Epi_ATI
Abi2	4.45533	1.69314	8.37635e-06	5.2696e-05	Epi_ATI
Dip2c	4.44517	2.49218	8.7824e-06	5.51163e-05	Epi_ATI
Fxr2	4.44243	1.18406	8.89506e-06	5.5812e-05	Epi_ATI
Eif4e2	4.43949	0.831844	9.01737e-06	5.65222e-05	Epi_ATI
Grb7	4.43622	5.93592	9.15517e-06	5.73744e-05	Epi_ATI
Agap3	4.43599	0.97177	9.16493e-06	5.74123e-05	Epi_ATI
Insig2	4.43553	1.49103	9.18445e-06	5.7523e-05	Epi_ATI
Mitd1	4.42925	1.07071	9.45625e-06	5.92014e-05	Epi_ATI
Ids	4.42216	1.99086	9.77212e-06	6.11048e-05	Epi_ATI
LOC101832030	4.417	9.04026	1.00081e-05	6.25426e-05	Epi_ATI
Eny2	4.41555	0.903555	1.00752e-05	6.2924e-05	Epi_ATI
Tmtc3	4.4153	2.30127	1.00872e-05	6.29863e-05	Epi_ATI
Srd5a3	4.41479	1.84181	1.01109e-05	6.31215e-05	Epi_ATI
Cdc42bpa	4.41166	1.21798	1.02581e-05	6.40145e-05	Epi_ATI
CUNH11orf52	4.41115	3.30473	1.02825e-05	6.41538e-05	Epi_ATI
Fkbp14	4.41083	2.39709	1.02975e-05	6.4226e-05	Epi_ATI
LOC101834640	4.40431	1.31861	1.0612e-05	6.61428e-05	Epi_ATI
Mocs2	4.4033	1.45759	1.06617e-05	6.64262e-05	Epi_ATI
Pick1	4.40252	2.01222	1.06999e-05	6.66509e-05	Epi_ATI
Hook1	4.40196	3.83408	1.07276e-05	6.67963e-05	Epi_ATI
Ets1	4.39889	0.333242	1.08807e-05	6.77091e-05	Epi_ATI
Cdipt	4.39455	1.01023	1.11003e-05	6.90341e-05	Epi_ATI
Dusp3	4.38572	1.22342	1.15601e-05	7.17783e-05	Epi_ATI
Zfta	4.3854	2.25825	1.15774e-05	7.18715e-05	Epi_ATI
CUNH4orf19	4.38071	5.34128	1.18294e-05	7.33769e-05	Epi_ATI
Tomm6	4.37884	0.510413	1.19311e-05	7.39782e-05	Epi_ATI
Gspt1	4.37245	0.798767	1.22858e-05	7.60859e-05	Epi_ATI
Ccdc141	4.3699	3.72771	1.24306e-05	7.69364e-05	Epi_ATI
Lzts2	4.36813	1.38057	1.25317e-05	7.7527e-05	Epi_ATI
Enoph1	4.36642	1.61904	1.26302e-05	7.80939e-05	Epi_ATI
Rab11b	4.36246	0.669182	1.28611e-05	7.94888e-05	Epi_ATI
Tmed3	4.36242	1.08397	1.28635e-05	7.94888e-05	Epi_ATI
Slc41a3	4.36142	2.98853	1.29223e-05	7.98044e-05	Epi_ATI
LOC121144121	4.35956	8.4853	1.30322e-05	8.04672e-05	Epi_ATI
Ndfip1	4.35462	0.276883	1.333e-05	8.22567e-05	Epi_ATI
Fhip2b	4.35381	1.96289	1.33795e-05	8.25458e-05	Epi_ATI
LOC101830904	4.34306	0.452534	1.40512e-05	8.65526e-05	Epi_ATI
Nkx2-1	4.34118	5.98557	1.41722e-05	8.72459e-05	Epi_ATI
Prdm16	4.33611	5.41394	1.45027e-05	8.91382e-05	Epi_ATI
Dimt1	4.33533	1.83454	1.45544e-05	8.94207e-05	Epi_ATI
Znf768	4.33261	2.23527	1.47355e-05	9.04616e-05	Epi_ATI
Lpar1	4.33121	1.71048	1.48294e-05	9.09843e-05	Epi_ATI
Pcgf2	4.32783	2.7026	1.50586e-05	9.22795e-05	Epi_ATI
Id4	4.32781	2.437	1.50598e-05	9.22795e-05	Epi_ATI
Plekhh2	4.32779	4.41961	1.50614e-05	9.22795e-05	Epi_ATI
Kcnh2	4.3209	5.33321	1.55396e-05	9.50781e-05	Epi_ATI
Megf11	4.3103	5.17681	1.63033e-05	9.94565e-05	Epi_ATI
Serf1a	4.30556	1.87152	1.66563e-05	0.00010155	Epi_ATI
Syne4	4.29663	5.60438	1.73411e-05	0.000105614	Epi_ATI
Fcsk	4.29089	2.24774	1.77958e-05	0.000108242	Epi_ATI
Ubxn2a	4.27559	1.89336	1.90629e-05	0.000115699	Epi_ATI
Cul4a	4.27176	1.08546	1.9394e-05	0.000117639	Epi_ATI
LOC121134738	4.27101	2.58261	1.94591e-05	0.000118011	Epi_ATI
Tomm7	4.26817	0.541406	1.97086e-05	0.000119454	Epi_ATI
Prkx	4.26321	1.35559	2.01507e-05	0.000122062	Epi_ATI
Phldb3	4.26202	1.70748	2.02588e-05	0.000122693	Epi_ATI
Cys1	4.25825	4.86317	2.06034e-05	0.000124609	Epi_ATI
Gcnt2	4.2557	4.22527	2.08395e-05	0.000126012	Epi_ATI
LOC121143625	4.24491	8.04088	2.18682e-05	0.000132053	Epi_ATI
Akap11	4.24014	1.04272	2.23376e-05	0.000134625	Epi_ATI
Mrfap1	4.21985	0.55486	2.44467e-05	0.000146822	Epi_ATI
Ice1	4.21384	0.967484	2.51066e-05	0.000150611	Epi_ATI
Msantd3	4.21363	1.84244	2.51295e-05	0.000150719	Epi_ATI
Cetn2	4.21332	1.31074	2.51649e-05	0.000150902	Epi_ATI
Ergic1	4.20895	1.09678	2.56565e-05	0.000153612	Epi_ATI
Lmf2	4.2078	1.30531	2.57874e-05	0.000154336	Epi_ATI
Inf2	4.20257	1.08422	2.639e-05	0.000157821	Epi_ATI
Efemp2	4.18806	1.6896	2.81348e-05	0.000167996	Epi_ATI
G6pc3	4.1876	1.70918	2.81922e-05	0.000168306	Epi_ATI
LOC121141933	4.18684	3.7405	2.82859e-05	0.000168833	Epi_ATI
Pxmp4	4.18456	2.13313	2.85722e-05	0.000170509	Epi_ATI
CUNH11orf49	4.18135	2.42443	2.89785e-05	0.0001729	Epi_ATI
Hsdl1	4.17	1.91738	3.046e-05	0.000181321	Epi_ATI
Tsc2	4.16787	1.21878	3.07461e-05	0.000182989	Epi_ATI
Etfrf1	4.16421	1.75815	3.12433e-05	0.000185912	Epi_ATI
Gpr137b	4.16092	0.593953	3.16972e-05	0.000188433	Epi_ATI
Tnfrsf11a	4.15509	1.82575	3.25157e-05	0.000193113	Epi_ATI
Chka	4.15484	1.10154	3.25509e-05	0.000193285	Epi_ATI
Oaz2	4.14649	1.10047	3.37612e-05	0.000200088	Epi_ATI
LOC101839373	4.13888	0.439217	3.49e-05	0.000206601	Epi_ATI
Rnf187	4.13757	0.790798	3.51003e-05	0.000207627	Epi_ATI
Mtmr12	4.11475	1.2754	3.87593e-05	0.00022853	Epi_ATI
Map3k9	4.11389	3.81723	3.89054e-05	0.000229348	Epi_ATI
Ube2q2	4.11227	1.45107	3.91788e-05	0.000230872	Epi_ATI
Igsf3	4.11208	2.11412	3.92114e-05	0.00023102	Epi_ATI
Trip6	4.07848	1.45354	4.53305e-05	0.000265307	Epi_ATI
Tmem115	4.06412	1.2851	4.82135e-05	0.000281542	Epi_ATI
Ltbp3	4.06394	1.20537	4.82522e-05	0.000281715	Epi_ATI
Tent5b	4.05627	5.612	4.98623e-05	0.000290842	Epi_ATI
LOC101823449	4.05099	2.20943	5.10015e-05	0.000297263	Epi_ATI
Scarb2	4.04899	1.27019	5.14385e-05	0.000299641	Epi_ATI
Prune1	4.04561	2.25376	5.2186e-05	0.000303751	Epi_ATI
Fut11	4.04414	1.6893	5.25158e-05	0.000305457	Epi_ATI
Slc22a15	4.01615	2.44916	5.91575e-05	0.000342482	Epi_ATI
Vipr1	4.01304	1.15696	5.99431e-05	0.000346771	Epi_ATI
Zdhhc9	4.01146	1.93008	6.03452e-05	0.000348834	Epi_ATI
Ccdc25	4.00426	1.07885	6.22116e-05	0.000359022	Epi_ATI
Bcl9l	4.00306	1.88935	6.25273e-05	0.00036071	Epi_ATI
Cdc14b	3.99986	1.6004	6.33787e-05	0.000365418	Epi_ATI
Stard3nl	3.9946	1.09909	6.4803e-05	0.000373352	Epi_ATI
Ipo13	3.99422	1.61584	6.49079e-05	0.000373887	Epi_ATI
Zbtb47	3.98738	1.62344	6.68077e-05	0.000384188	Epi_ATI
Trappc10	3.9811	0.947246	6.85957e-05	0.000394177	Epi_ATI
Elf3	3.97811	4.37603	6.9464e-05	0.000398834	Epi_ATI
Prpf40b	3.97612	2.28528	7.00501e-05	0.000401939	Epi_ATI
Syce1l	3.9742	7.52815	7.06165e-05	0.000405039	Epi_ATI
Hid1	3.96745	1.91086	7.26446e-05	0.000415979	Epi_ATI
Slc16a4	3.96243	6.02505	7.41895e-05	0.000424433	Epi_ATI
Hagh	3.94925	1.60711	7.83963e-05	0.000447756	Epi_ATI
Socs5	3.94364	1.55419	8.0254e-05	0.000457944	Epi_ATI
Cdc14a	3.94025	1.85812	8.13965e-05	0.000464207	Epi_ATI
Lrch1	3.93212	1.29989	8.41983e-05	0.000479657	Epi_ATI
Calcoco1	3.93101	1.56561	8.45914e-05	0.000481807	Epi_ATI
Megf8	3.9217	1.77545	8.79265e-05	0.00050016	Epi_ATI
Fgd6	3.91652	1.86846	8.98363e-05	0.000510461	Epi_ATI
Rpn2	3.91108	0.38299	9.18859e-05	0.000521821	Epi_ATI
Aen	3.90635	1.34108	9.36991e-05	0.000531825	Epi_ATI
Smim7	3.90268	1.17615	9.51336e-05	0.000539671	Epi_ATI
Ppdpf	3.89436	1.3745	9.846e-05	0.000557622	Epi_ATI
Nduf.2	3.88865	0.624687	0.000100802	0.000570468	Epi_ATI
D.l1	3.88461	1.35285	0.000102494	0.000579516	Epi_ATI
Slc17a2	3.88093	4.94465	0.000104058	0.000587715	Epi_ATI
Sipa1l1	3.87619	1.21558	0.000106106	0.000598627	Epi_ATI
LOC110343102	3.87098	2.72953	0.000108399	0.000610787	Epi_ATI
Creld1	3.87024	1.7223	0.000108728	0.000612528	Epi_ATI
LOC121132830	3.86584	3.58154	0.000110707	0.000622888	Epi_ATI
LOC101832676	3.86423	0.958502	0.000111439	0.000626777	Epi_ATI
Hmg20a	3.86333	1.47653	0.000111852	0.000628985	Epi_ATI
Thap3	3.85195	1.30409	0.000117183	0.000658486	Epi_ATI
Pgap6	3.8484	1.29489	0.000118894	0.000667953	Epi_ATI
Kiaa0232	3.84836	1.26397	0.000118911	0.000667953	Epi_ATI
Smurf2	3.83656	0.979023	0.000124772	0.000698974	Epi_ATI
Aldh3a2	3.8275	0.95844	0.000129452	0.000724148	Epi_ATI
Lratd1	3.82327	5.19408	0.000131692	0.000735745	Epi_ATI
Lmtk2	3.82023	1.86887	0.000133327	0.000744482	Epi_ATI
LOC121137470	3.81695	1.2009	0.000135112	0.000754174	Epi_ATI
Jmjd8	3.81514	1.41526	0.000136104	0.000759304	Epi_ATI
Dgka	3.81327	1.41778	0.00013714	0.000764255	Epi_ATI
Alkbh7	3.81245	1.85346	0.000137596	0.000766497	Epi_ATI
Nme4	3.81069	1.93871	0.000138577	0.000771571	Epi_ATI
Inpp4a	3.80388	1.00659	0.00014245	0.00079171	Epi_ATI
Actn1	3.80186	0.53184	0.000143611	0.000797453	Epi_ATI
Ube2d4	3.79963	1.7842	0.000144915	0.000804544	Epi_ATI
Lurap1	3.79822	4.77745	0.000145739	0.000808834	Epi_ATI
Zc3h11a	3.79744	0.395701	0.000146198	0.000811234	Epi_ATI
Il7	3.7835	3.9332	0.000154636	0.000856829	Epi_ATI
LOC121141873	3.78231	1.60168	0.000155378	0.000860633	Epi_ATI
LOC101825473	3.78035	1.26721	0.000156606	0.000866968	Epi_ATI
LOC106022589	3.7746	2.50346	0.000160267	0.000886126	Epi_ATI
Rnf39	3.76446	4.55168	0.000166911	0.0009204	Epi_ATI
Myo1b	3.76399	1.88861	0.000167223	0.000921792	Epi_ATI
Lin7c	3.75373	1.1412	0.000174221	0.00095854	Epi_ATI
Acat1	3.74253	1.06333	0.000182176	0.000999951	Epi_ATI
Cacnb3	3.73724	2.80207	0.00018605	0.00102031	Epi_ATI
Klhl22	3.73654	2.11648	0.000186568	0.00102279	Epi_ATI
Notch4	3.73297	2.94038	0.000189239	0.00103707	Epi_ATI
Dlg2	3.72387	5.48539	0.000196189	0.00107326	Epi_ATI
Ggact	3.72246	3.33113	0.000197288	0.00107908	Epi_ATI
Mxd4	3.72215	0.621485	0.000197531	0.00108022	Epi_ATI
Kank1	3.72024	2.78205	0.000199032	0.00108766	Epi_ATI
Usp24	3.71509	0.899928	0.000203135	0.0011091	Epi_ATI
Usp13	3.71495	4.02904	0.000203241	0.00110948	Epi_ATI
Adamts5	3.71289	3.3569	0.000204904	0.00111738	Epi_ATI
Tceal8	3.70989	2.18315	0.00020735	0.00113033	Epi_ATI
Apool	3.70842	1.63837	0.000208556	0.0011363	Epi_ATI
Atraid	3.7017	1.07343	0.000214162	0.00116439	Epi_ATI
Trpm4	3.69987	1.87404	0.000215708	0.00117259	Epi_ATI
Cdkl5	3.68748	5.5425	0.000226485	0.00122837	Epi_ATI
Upk3b	3.67582	2.7252	0.000237086	0.00128362	Epi_ATI
Tomm20	3.67562	0.369973	0.00023727	0.00128439	Epi_ATI
Cd81	3.67177	0.2681	0.000240878	0.00130346	Epi_ATI
Mbnl2	3.67166	0.900431	0.000240981	0.00130379	Epi_ATI
Zfy.e9	3.66723	2.2977	0.000245189	0.00132471	Epi_ATI
Bik	3.66481	4.26321	0.000247524	0.00133687	Epi_ATI
Fancl	3.66471	1.44963	0.000247623	0.00133716	Epi_ATI
LOC106020934	3.66332	1.07289	0.000248965	0.00134394	Epi_ATI
Dcun1d4	3.65971	1.69881	0.000252503	0.00136233	Epi_ATI
Epm2aip1	3.65564	1.34237	0.00025654	0.00138315	Epi_ATI
Znf512b	3.65361	1.62618	0.000258579	0.0013939	Epi_ATI
Btbd6	3.65354	1.78907	0.00025865	0.00139404	Epi_ATI
Mlh3	3.6521	1.4448	0.000260104	0.00140115	Epi_ATI
Enah	3.64156	2.19609	0.000270988	0.00145775	Epi_ATI
Ppp2cb	3.64123	1.09627	0.000271342	0.00145914	Epi_ATI
Elp2	3.63512	1.27415	0.000277852	0.00149131	Epi_ATI
Psd3	3.63356	2.77133	0.000279542	0.00150012	Epi_ATI
Eid2	3.63014	1.98757	0.000283264	0.00151904	Epi_ATI
Nlgn4x	3.62937	2.00085	0.000284109	0.00152331	Epi_ATI
LOC110341778	3.62539	6.29078	0.000288531	0.00154541	Epi_ATI
Ddx1	3.6211	0.950224	0.000293351	0.00157015	Epi_ATI
Slc30a9	3.6201	1.35327	0.000294486	0.00157595	Epi_ATI
Kiaa0753	3.61993	1.62807	0.000294682	0.00157672	Epi_ATI
Emc1	3.61466	1.09685	0.000300737	0.00160774	Epi_ATI
Rab2a	3.61133	0.258096	0.000304636	0.0016269	Epi_ATI
Anks3	3.60871	1.72313	0.000307724	0.00164197	Epi_ATI
Stxbp1	3.59761	1.16114	0.000321158	0.00171012	Epi_ATI
Veph1	3.59736	5.74527	0.00032146	0.00171114	Epi_ATI
Agpat2	3.59695	1.58839	0.000321967	0.00171295	Epi_ATI
Stn1	3.59089	1.41269	0.00032955	0.0017521	Epi_ATI
Crabp1	3.58784	7.07826	0.000333429	0.00177181	Epi_ATI
Stau2	3.58674	1.83837	0.000334833	0.00177897	Epi_ATI
Klf15	3.58269	3.80163	0.000340072	0.00180556	Epi_ATI
LOC106021364	3.5817	3.39218	0.000341371	0.00181215	Epi_ATI
Cdk18	3.56873	3.42962	0.000358717	0.00190097	Epi_ATI
Tmem109	3.56734	0.701288	0.00036062	0.00191041	Epi_ATI
Map7d1	3.56057	0.636238	0.00037005	0.00195702	Epi_ATI
Uhmk1	3.55558	0.596849	0.000377142	0.00199214	Epi_ATI
Rex1bd	3.55238	0.923922	0.000381764	0.00201518	Epi_ATI
Nudcd3	3.54457	0.919286	0.00039326	0.00207234	Epi_ATI
Sod3	3.53557	3.20433	0.000406895	0.00214164	Epi_ATI
Rora	3.52753	0.255748	0.00041946	0.00220403	Epi_ATI
LOC110341106	3.52571	0.738084	0.000422348	0.00221846	Epi_ATI
LOC101836438	3.52135	2.33889	0.00042935	0.00225371	Epi_ATI
Prepl	3.51356	1.70096	0.000442152	0.00231894	Epi_ATI
LOC101834952	3.5121	3.14139	0.000444576	0.00233047	Epi_ATI
Caskin2	3.5093	1.65987	0.000449292	0.002354	Epi_ATI
Phlda3	3.50881	1.74921	0.000450124	0.00235765	Epi_ATI
Edem3	3.50794	0.994764	0.000451586	0.00236482	Epi_ATI
Klf8	3.49515	3.86162	0.000473802	0.00247697	Epi_ATI
Angel1	3.49105	2.21767	0.000481133	0.00251191	Epi_ATI
Kiaa0040	3.48601	0.620505	0.00049029	0.00255756	Epi_ATI
Qki	3.47495	1.13456	0.000510943	0.00265993	Epi_ATI
LOC101837265	3.47233	1.34095	0.000515971	0.00268385	Epi_ATI
P3h4	3.45661	2.38589	0.000547021	0.00283678	Epi_ATI
Ccnd1	3.44511	1.01136	0.00057082	0.00295674	Epi_ATI
B9d1	3.44188	2.59206	0.000577689	0.00299082	Epi_ATI
Arglu1	3.43825	0.394692	0.000585498	0.00303024	Epi_ATI
Ogdh	3.43644	0.379299	0.000589416	0.00305001	Epi_ATI
Pcyt1a	3.42881	1.1991	0.000606227	0.00313281	Epi_ATI
Hyal2	3.42351	1.05971	0.000618185	0.00319142	Epi_ATI
Slc7a4	3.42217	4.98224	0.000621245	0.00320585	Epi_ATI
Mar.eld2	3.41762	5.31458	0.000631707	0.00325526	Epi_ATI
Gls	3.41658	0.667582	0.000634141	0.00326726	Epi_ATI
Ring1	3.41642	0.902706	0.000634503	0.00326858	Epi_ATI
Phb	3.40949	0.955475	0.00065085	0.00334945	Epi_ATI
Gtf2e2	3.40922	1.44338	0.000651498	0.00335223	Epi_ATI
Wdr54	3.40786	3.15868	0.000654751	0.00336711	Epi_ATI
Tcta	3.40044	1.23486	0.000672774	0.00345368	Epi_ATI
Phc2	3.39622	1.20135	0.000683228	0.0035056	Epi_ATI
LOC121134346	3.39322	4.554	0.000690752	0.00354244	Epi_ATI
Gas6	3.3801	0.794199	0.000724596	0.00370865	Epi_ATI
E2f1	3.37985	1.72363	0.000725257	0.00371141	Epi_ATI
Fitm2	3.37974	2.37931	0.000725546	0.00371167	Epi_ATI
Eif2ak3	3.37648	1.10491	0.000734186	0.00375463	Epi_ATI
LOC121138469	3.37281	1.43155	0.000744054	0.00380134	Epi_ATI
Bicd2	3.3727	1.22695	0.00074436	0.00380227	Epi_ATI
Iscu	3.37217	0.976017	0.000745797	0.00380898	Epi_ATI
Cacfd1	3.37154	1.3872	0.000747479	0.00381695	Epi_ATI
Plp2	3.37105	0.440415	0.000748812	0.00382312	Epi_ATI
Gprc5c	3.36845	4.20234	0.000755918	0.00385622	Epi_ATI
Phf3	3.36375	0.701683	0.000768919	0.00391868	Epi_ATI
Msrb2	3.36315	1.6983	0.00077059	0.00392591	Epi_ATI
LOC101842565	3.36146	1.42661	0.000775309	0.0039467	Epi_ATI
Glo1	3.36123	0.828827	0.000775969	0.00394941	Epi_ATI
Scarf2	3.36006	1.64492	0.000779258	0.00396485	Epi_ATI
Znf558	3.35632	3.6277	0.000789877	0.00401559	Epi_ATI
Higd2a	3.35111	0.96106	0.000804879	0.00409051	Epi_ATI
Haus2	3.34566	1.23523	0.000820863	0.0041656	Epi_ATI
Osbpl10	3.33479	3.1427	0.000853637	0.00432695	Epi_ATI
Pbx1	3.32511	1.54963	0.00088385	0.00447133	Epi_ATI
Aagab	3.32382	1.036	0.000887929	0.00449123	Epi_ATI
Efnb2	3.3178	0.657051	0.000907302	0.00458324	Epi_ATI
LOC101839073	3.31657	1.29996	0.000911305	0.00460271	Epi_ATI
Kctd9	3.31295	1.16581	0.000923166	0.00466185	Epi_ATI
Ndufs4	3.31139	0.857671	0.000928345	0.00468648	Epi_ATI
Plekha7	3.31099	2.74641	0.000929649	0.00469153	Epi_ATI
Ssh3	3.3099	1.87569	0.000933306	0.00470769	Epi_ATI
Miga2	3.30953	2.20877	0.000934539	0.00471238	Epi_ATI
Kif3a	3.30932	1.86168	0.000935227	0.00471508	Epi_ATI
Rnf43	3.3055	5.07859	0.000948079	0.00477599	Epi_ATI
LOC106020971	3.30464	1.85939	0.000950986	0.00478985	Epi_ATI
LOC121140553	3.30325	5.79336	0.000955713	0.0048121	Epi_ATI
Adrb2	3.29886	1.0185	0.000970789	0.00488642	Epi_ATI
Mgat4b	3.29862	1.41024	0.0009716	0.00488892	Epi_ATI
Tsen34	3.29807	0.801825	0.000973505	0.00489771	Epi_ATI
Acsf2	3.29697	1.57898	0.000977348	0.00491305	Epi_ATI
Aqp4	3.29631	3.95099	0.000979648	0.00492302	Epi_ATI
Fbxo21	3.28618	1.88883	0.00101555	0.00509599	Epi_ATI
LOC110340218	3.28508	2.69869	0.00101954	0.005115	Epi_ATI
Dcakd	3.28504	2.52159	0.00101967	0.005115	Epi_ATI
Fstl3	3.28425	2.7207	0.00102254	0.00512443	Epi_ATI
Bend4	3.28297	3.03804	0.00102719	0.0051469	Epi_ATI
Mif4gd	3.27983	1.3235	0.00103871	0.00520213	Epi_ATI
Celf4	3.27709	5.54572	0.00104883	0.00525027	Epi_ATI
Slc25a17	3.27363	1.32992	0.00106176	0.0053124	Epi_ATI
CUNH12orf56	3.27284	3.47829	0.00106472	0.00532637	Epi_ATI
Traf3ip2	3.27214	1.08847	0.00106737	0.00533874	Epi_ATI
Dnaaf9	3.27183	1.37762	0.00106853	0.00534198	Epi_ATI
Tead3	3.26919	3.05588	0.00107857	0.0053887	Epi_ATI
Fundc2	3.25579	1.17051	0.00113078	0.00563772	Epi_ATI
Fam221a	3.25549	4.80813	0.00113197	0.00564207	Epi_ATI
CUNH5orf24	3.24892	0.791691	0.00115842	0.00576533	Epi_ATI
Foxp4	3.24339	1.57278	0.00118118	0.00587197	Epi_ATI
LOC101823187	3.24316	1.5277	0.00118213	0.00587577	Epi_ATI
Prdm2	3.24302	0.874303	0.00118268	0.00587756	Epi_ATI
Aldh3a1	3.24058	6.15544	0.00119288	0.00592353	Epi_ATI
Fem1b	3.2335	1.25845	0.00122284	0.00606449	Epi_ATI
Pkp4	3.23259	1.43803	0.00122675	0.00608294	Epi_ATI
Rab38	3.23028	2.31637	0.00123671	0.00612641	Epi_ATI
Nucb1	3.22464	0.536189	0.00126133	0.00624039	Epi_ATI
Rubcn	3.20871	1.26578	0.00133331	0.00658289	Epi_ATI
Adcy9	3.20684	2.50122	0.001342	0.00662263	Epi_ATI
Npw	3.20472	3.90584	0.00135194	0.00666952	Epi_ATI
Tle2	3.19737	2.718	0.00138687	0.00682759	Epi_ATI
Sh3glb2	3.1969	1.09213	0.00138913	0.00683561	Epi_ATI
LOC101838117	3.19275	1.95224	0.00140926	0.00692807	Epi_ATI
Lyar	3.19106	0.846496	0.00141753	0.00696432	Epi_ATI
Nat1	3.19045	1.54667	0.00142051	0.00697784	Epi_ATI
Znf532	3.18913	2.29465	0.00142699	0.00700857	Epi_ATI
Jmy	3.18572	0.964856	0.00144396	0.00708518	Epi_ATI
Pof1b	3.18512	6.86234	0.00144692	0.00709743	Epi_ATI
Pigk	3.17466	0.94336	0.00150012	0.00734675	Epi_ATI
Marchf2	3.1744	0.803366	0.00150147	0.00735224	Epi_ATI
Znf23	3.17033	1.64247	0.00152267	0.0074478	Epi_ATI
Camsap2	3.16975	1.04386	0.00152571	0.00746151	Epi_ATI
LOC101833754	3.16839	1.19912	0.00153285	0.00749048	Epi_ATI
LOC121144120	3.1557	1.73809	0.00160113	0.00780446	Epi_ATI
Scrib	3.15403	1.23852	0.00161033	0.00784563	Epi_ATI
Slc31a1	3.15213	1.35595	0.00162085	0.00789439	Epi_ATI
Xxylt1	3.14311	1.77811	0.00167164	0.00813152	Epi_ATI
Crebl2	3.13874	1.08843	0.00169677	0.0082499	Epi_ATI
Pias1	3.1349	1.01496	0.0017191	0.0083519	Epi_ATI
B4galt3	3.13396	1.54086	0.00172462	0.00837744	Epi_ATI
Col4a6	3.12981	3.49871	0.00174922	0.00849161	Epi_ATI
Kiaa1191	3.12446	0.731503	0.00178131	0.00863927	Epi_ATI
Ormdl3	3.11702	0.928238	0.00182689	0.00884647	Epi_ATI
Colgalt2	3.11181	2.32547	0.00185943	0.00899139	Epi_ATI
Zdhhc5	3.10358	0.91773	0.00191196	0.00923534	Epi_ATI
Tmem101	3.10255	1.12647	0.00191859	0.0092659	Epi_ATI
Zmiz2	3.10033	1.11636	0.00193302	0.00933124	Epi_ATI
Coq7	3.09175	1.37122	0.00198983	0.00959053	Epi_ATI
Hdac11	3.09122	3.52701	0.00199336	0.00960606	Epi_ATI
Papss2	3.0896	1.81406	0.00200429	0.00965721	Epi_ATI
Wsb2	3.08519	1.03436	0.00203421	0.00979532	Epi_ATI
Myh7b	3.0837	5.87582	0.00204447	0.00984011	Epi_ATI
Ash1l	3.07848	0.603233	0.00208058	0.010003	Epi_ATI
Syde1	3.05065	1.91628	0.0022835	0.0109362	Epi_ATI
Nudt16l1	3.04842	1.27987	0.0023005	0.0110126	Epi_ATI
Gfod2	3.02662	1.82882	0.00247304	0.0117875	Epi_ATI
Rdh14	3.02334	1.42069	0.00250004	0.0119126	Epi_ATI
Celsr1	3.02048	4.33048	0.00252372	0.0120143	Epi_ATI
Pofut2	3.01824	1.05262	0.00254251	0.0120945	Epi_ATI
Trim6	3.01467	3.49874	0.00257261	0.012232	Epi_ATI
Sbk2	3.01307	6.77295	0.00258621	0.0122948	Epi_ATI
Mrpl53	3.0127	1.16942	0.00258938	0.0123062	Epi_ATI
Nudt18	3.01269	2.68694	0.00258939	0.0123062	Epi_ATI
Atg13	3.01191	1.11414	0.00259608	0.012336	Epi_ATI
Esr2	3.00729	6.14186	0.0026359	0.0125099	Epi_ATI
Ezh1	3.0068	1.22907	0.00264011	0.012528	Epi_ATI
Ehbp1	3.00557	1.40506	0.00265083	0.0125693	Epi_ATI
Ehhadh	2.99621	2.4964	0.00273361	0.0129321	Epi_ATI
LOC101834837	2.99087	0.597503	0.00278183	0.0131461	Epi_ATI
F2	2.99054	3.96748	0.00278484	0.0131584	Epi_ATI
Ac.r1	2.98768	1.52955	0.002811	0.0132779	Epi_ATI
Npr2	2.987	1.45217	0.00281733	0.0133058	Epi_ATI
Pgap3	2.98613	1.74063	0.00282529	0.0133373	Epi_ATI
Mark1	2.98215	2.75115	0.00286233	0.0134998	Epi_ATI
Pacsin2	2.98175	0.840807	0.00286609	0.0135155	Epi_ATI
Klhl24	2.97912	0.913544	0.00289073	0.0136193	Epi_ATI
Jun	2.97781	0.34107	0.00290317	0.0136716	Epi_ATI
Dmrtc2	2.97475	6.99306	0.00293231	0.0137963	Epi_ATI
Ip6k2	2.9731	1.05991	0.00294808	0.0138642	Epi_ATI
Fam210b	2.9716	1.59264	0.00296253	0.0139237	Epi_ATI
LOC121133570	2.9705	0.882946	0.00297316	0.0139694	Epi_ATI
Cdkn2a	2.96978	2.30943	0.00298013	0.0139979	Epi_ATI
Creb3l4	2.96185	3.93094	0.00305794	0.0143416	Epi_ATI
Tlcd5	2.96068	3.91756	0.00306962	0.0143899	Epi_ATI
Pkd1	2.95877	1.01772	0.00308865	0.0144747	Epi_ATI
Syde2	2.95671	5.35527	0.00310939	0.0145653	Epi_ATI
Pbxip1	2.95639	0.585241	0.00311264	0.0145783	Epi_ATI
Macc1	2.95008	3.95521	0.00317694	0.0148593	Epi_ATI
Fgfrl1	2.94616	3.10171	0.00321741	0.0150372	Epi_ATI
Strada	2.94132	1.46588	0.00326816	0.0152675	Epi_ATI
Rbx1	2.94015	0.400067	0.00328052	0.0153229	Epi_ATI
CUNH4orf3	2.93972	0.792246	0.00328507	0.0153395	Epi_ATI
Ppp2r1a	2.93437	0.4755	0.00334223	0.0155947	Epi_ATI
Sil1	2.92935	1.23657	0.00339672	0.0158323	Epi_ATI
Gnpnat1	2.92887	1.4383	0.00340201	0.0158522	Epi_ATI
LOC121139339	2.9272	2.64902	0.00342034	0.0159304	Epi_ATI
LOC101827709	2.92237	1.11741	0.0034738	0.0161575	Epi_ATI
Snx33	2.91786	2.08257	0.00352438	0.0163805	Epi_ATI
LOC121139348	2.91522	3.67771	0.00355443	0.0165153	Epi_ATI
Hmgxb3	2.90716	1.29973	0.00364731	0.0169341	Epi_ATI
Adgrl2	2.90271	0.797852	0.00369953	0.0171688	Epi_ATI
Dctn3	2.90236	0.859286	0.00370369	0.0171855	Epi_ATI
Fam83b	2.90208	6.36291	0.00370695	0.0171981	Epi_ATI
Slain2	2.89988	0.801287	0.00373311	0.0173143	Epi_ATI
LOC121141951	2.89001	8.5121	0.0038523	0.0178431	Epi_ATI
Lztr1	2.888	1.05863	0.00387696	0.0179546	Epi_ATI
Dda1	2.88789	0.926219	0.00387832	0.0179582	Epi_ATI
Bbs4	2.88109	0.999925	0.00396298	0.0183201	Epi_ATI
Nfatc4	2.8809	2.59047	0.00396543	0.0183287	Epi_ATI
Klhl8	2.87936	1.48739	0.0039848	0.0184073	Epi_ATI
Naxe	2.87843	1.02694	0.00399657	0.0184589	Epi_ATI
Sh2b1	2.87161	1.18696	0.00408391	0.0188399	Epi_ATI
Tfcp2l1	2.87139	4.83364	0.00408665	0.0188469	Epi_ATI
Nfic	2.87069	1.61887	0.0040957	0.0188802	Epi_ATI
Krt80	2.86601	5.7026	0.00415684	0.0191478	Epi_ATI
Mturn	2.86571	2.29388	0.00416078	0.0191602	Epi_ATI
Cd99l2	2.86512	0.79218	0.00416846	0.0191927	Epi_ATI
LOC101837493	2.86495	1.74193	0.00417076	0.0192005	Epi_ATI
St3gal6	2.86324	1.02625	0.00419336	0.0192959	Epi_ATI
Rabgap1	2.86201	0.985265	0.00420963	0.0193622	Epi_ATI
Pigf	2.85761	1.36646	0.0042684	0.0196267	Epi_ATI
Plekhd1	2.85727	4.65314	0.00427299	0.0196449	Epi_ATI
Mbtps2	2.84835	1.65258	0.00439466	0.0201683	Epi_ATI
Minar2	2.84708	6.4489	0.00441216	0.0202456	Epi_ATI
Bhmt	2.84569	6.09906	0.0044316	0.0203288	Epi_ATI
Fxr1	2.84411	0.678483	0.00445359	0.0204267	Epi_ATI
Pithd1	2.84403	1.04915	0.00445468	0.0204286	Epi_ATI
Gja1	2.84214	4.44085	0.00448125	0.0205414	Epi_ATI
Man2a2	2.8417	1.25211	0.00448738	0.0205665	Epi_ATI
LOC110339731	2.83504	2.6702	0.00458194	0.0209626	Epi_ATI
Muc20	2.83156	4.58192	0.00463222	0.021177	Epi_ATI
Iqce	2.82795	2.59621	0.00468466	0.0214073	Epi_ATI
Cux2	2.8279	3.23248	0.00468543	0.0214077	Epi_ATI
Trim2	2.82419	2.8777	0.00474002	0.0216443	Epi_ATI
Spry2	2.81868	1.78621	0.00482214	0.0220063	Epi_ATI
Itpkb	2.81863	0.786411	0.00482285	0.0220063	Epi_ATI
Ncoa6	2.81827	0.988584	0.00482838	0.0220283	Epi_ATI
LOC101835350	2.81656	1.37619	0.00485408	0.0221391	Epi_ATI
Ston2	2.81115	1.37383	0.00493653	0.0225019	Epi_ATI
Rai1	2.81064	1.69181	0.0049443	0.022534	Epi_ATI
Rapgef2	2.81053	0.983029	0.00494601	0.0225385	Epi_ATI
Mtus2	2.81038	2.79033	0.0049483	0.0225456	Epi_ATI
Cops7a	2.80759	1.01669	0.00499143	0.0227354	Epi_ATI
LOC121133694	2.80432	6.74619	0.00504234	0.022937	Epi_ATI
Grb10	2.80039	1.78896	0.00510406	0.0232109	Epi_ATI
Mphosph8	2.79931	0.998271	0.00512125	0.0232822	Epi_ATI
Cul9	2.79826	2.59517	0.0051379	0.0233511	Epi_ATI
Mfsd8	2.79709	1.58459	0.00515653	0.0234289	Epi_ATI
Abca2	2.79455	1.10581	0.00519722	0.0236034	Epi_ATI
LOC110340785	2.78894	4.07444	0.00528808	0.0239914	Epi_ATI
Sigirr	2.78475	0.896601	0.0053569	0.0242823	Epi_ATI
P3h2	2.78394	4.32618	0.00537027	0.0243358	Epi_ATI
Osgin1	2.77956	1.31431	0.00544317	0.0246446	Epi_ATI
Znf280d	2.77905	1.1831	0.00545177	0.0246799	Epi_ATI
Efcab3	2.77147	5.39956	0.00558031	0.0252396	Epi_ATI
LOC121133995	2.76952	4.04964	0.00561384	0.0253839	Epi_ATI
Acbd4	2.76828	1.45667	0.00563525	0.0254696	Epi_ATI
Siah1	2.75571	1.40165	0.00585642	0.0264114	Epi_ATI
LOC110340875	2.74981	0.893039	0.00596306	0.0268454	Epi_ATI
Ccser1	2.74687	3.90388	0.00601674	0.0270792	Epi_ATI
Adgrg1	2.7462	0.536924	0.00602893	0.0271302	Epi_ATI
Elob	2.74278	0.311139	0.00609219	0.0274069	Epi_ATI
Kdelr1	2.74215	0.690858	0.00610378	0.0274471	Epi_ATI
Btbd3	2.73586	1.87105	0.0062217	0.0279449	Epi_ATI
Scoc	2.73087	1.12117	0.00631671	0.0283593	Epi_ATI
Tox3	2.72923	3.25843	0.0063482	0.0284883	Epi_ATI
Vill	2.72862	5.94193	0.00635992	0.0285285	Epi_ATI
Prkcd	2.72509	0.313962	0.00642847	0.028811	Epi_ATI
Kiaa0319l	2.71748	1.49803	0.00657807	0.0294347	Epi_ATI
Sypl1	2.71031	0.532285	0.00672203	0.0300441	Epi_ATI
Gab1	2.70354	2.23197	0.00686045	0.0306187	Epi_ATI
Bcl7a	2.69201	1.99586	0.0071023	0.0316693	Epi_ATI
LOC101832768	2.68729	2.0637	0.00720342	0.0320985	Epi_ATI
Cdk10	2.68699	0.927041	0.00720984	0.0321225	Epi_ATI
Tep1	2.68364	1.3005	0.00728248	0.0324322	Epi_ATI
Mpst	2.68066	1.05932	0.0073477	0.0327085	Epi_ATI
Ctps2	2.67597	1.19085	0.00745137	0.033151	Epi_ATI
Ankrd13c	2.67556	0.914996	0.00746044	0.0331866	Epi_ATI
Sort1	2.67536	0.340891	0.00746491	0.0332017	Epi_ATI
Tmem82	2.67386	6.17339	0.00749846	0.0333413	Epi_ATI
Kif1b	2.66893	0.687522	0.0076094	0.0338137	Epi_ATI
Trip10	2.66302	1.54407	0.0077442	0.0343725	Epi_ATI
Uck1	2.66096	1.40507	0.00779181	0.0345564	Epi_ATI
Cemip2	2.65746	0.794914	0.00787313	0.0348921	Epi_ATI
Inpp5e	2.65464	1.80182	0.00793922	0.0351699	Epi_ATI
LOC106021637	2.64925	3.3525	0.00806709	0.0356905	Epi_ATI
Arhgap6	2.64883	1.85287	0.00807712	0.0357298	Epi_ATI
Tmem102	2.63889	4.89837	0.00831777	0.0367053	Epi_ATI
LOC121142435	2.63753	4.24689	0.00835119	0.0368475	Epi_ATI
Gdpd5	2.63706	2.35087	0.00836291	0.0368939	Epi_ATI
Pak6	2.62883	5.92752	0.00856789	0.0377606	Epi_ATI
Cnn3	2.6239	0.920028	0.00869303	0.0382631	Epi_ATI
Znf185	2.61636	5.85783	0.00888728	0.0390682	Epi_ATI
Sdhaf4	2.60817	1.36035	0.00910288	0.0399707	Epi_ATI
Kazn	2.60192	3.28074	0.00927037	0.04066	Epi_ATI
Krba1	2.59714	1.53688	0.00940033	0.0411834	Epi_ATI
Scaper	2.59332	0.950226	0.00950557	0.041621	Epi_ATI
Ndufa5	2.59175	0.563802	0.00954883	0.0417986	Epi_ATI
Pde8a	2.59152	1.4794	0.00955536	0.0418212	Epi_ATI
Slc12a2	2.58978	1.56535	0.00960384	0.0420216	Epi_ATI
Kdelr3	2.58646	1.3916	0.00969681	0.0424164	Epi_ATI
Pdk4	2.58574	3.70975	0.00971715	0.0424994	Epi_ATI
Epha1	2.58421	3.51601	0.00976035	0.0426762	Epi_ATI
Crlf1	2.58188	3.07415	0.00982646	0.0429576	Epi_ATI
LOC101831433	2.57858	5.78316	0.00992066	0.0433405	Epi_ATI
Zfy.e21	2.57741	1.58851	0.00995446	0.0434759	Epi_ATI
Dusp19	2.57578	2.94424	0.0100014	0.0436626	Epi_ATI
Fzd7	2.57337	2.56288	0.0100713	0.0439491	Epi_ATI
LOC101834158	2.56555	3.06693	0.0103012	0.0448826	Epi_ATI
Znf292	2.56485	0.793058	0.0103221	0.0449551	Epi_ATI
Mpzl2	2.56477	3.51159	0.0103243	0.0449582	Epi_ATI
Cfap20	2.56396	0.964618	0.0103486	0.0450575	Epi_ATI
Sh3rf1	2.55282	1.50672	0.0106854	0.0464653	Epi_ATI
Faxdc2	2.54713	1.61366	0.0108612	0.0471835	Epi_ATI
Fgfr3	2.54408	2.21942	0.0109566	0.0475777	Epi_ATI
Ptpn12	2.53936	0.49221	0.0111056	0.048171	Epi_ATI
Peak1	2.537	1.0721	0.0111807	0.0484897	Epi_ATI
Mpz	2.53131	5.77506	0.0113637	0.0492422	Epi_ATI
Rdh10	2.5287	1.44822	0.0114487	0.0495898	Epi_ATI
Acot9	-2.57021	0.266679	0.0101636	0.0443394	Epi_ATI
LOC101837372	-2.57752	0.255205	0.0099512	0.0434678	Epi_ATI
Dpp9	-2.60364	0.327537	0.00922392	0.0404678	Epi_ATI
Pea15	-2.61569	0.25911	0.00890474	0.0391339	Epi_ATI
Galk2	-2.61617	0.268463	0.0088922	0.0390843	Epi_ATI
LOC101844758	-2.6232	0.251656	0.00871073	0.0383356	Epi_ATI
Cops4	-2.6328	0.267634	0.00846837	0.0373433	Epi_ATI
Rnf214	-2.65104	0.269761	0.00802452	0.0355224	Epi_ATI
Ube2.2	-2.66037	0.269292	0.00780547	0.0346121	Epi_ATI
LOC101830367	-2.72936	0.260112	0.00634571	0.0284813	Epi_ATI
Tmed9	-2.7611	0.272229	0.00576076	0.0260065	Epi_ATI
Hars1	-2.82037	0.260775	0.00479687	0.0218943	Epi_ATI
Def8	-2.82527	0.26673	0.00472406	0.0215778	Epi_ATI
Pfdn1	-2.86473	0.276923	0.00417365	0.0192109	Epi_ATI
Bloc1s6	-2.8782	0.291004	0.00399954	0.0184699	Epi_ATI
Mrpl34	-2.89072	0.300928	0.00384365	0.0178057	Epi_ATI
LOC101833339	-2.92265	0.290015	0.00347062	0.01615	Epi_ATI
Mrpl48	-2.99397	0.252251	0.00275374	0.0130174	Epi_ATI
Nploc4	-3.11355	0.26562	0.00184852	0.00894402	Epi_ATI
Sftpb	46.7625	11.0686	0	0	Epi_ATII
Sftpc	46.6626	11.6479	0	0	Epi_ATII
LOC101838117	46.5373	11.9843	0	0	Epi_ATII
LOC101835350	45.9296	11.4976	0	0	Epi_ATII
Sftpd	45.5631	10.6976	0	0	Epi_ATII
Sfta2	45.2248	10.7685	0	0	Epi_ATII
Lamp3	44.4307	11.1724	0	0	Epi_ATII
Npc2	42.2571	3.86433	0	0	Epi_ATII
Wfdc2	39.7188	6.69482	0	0	Epi_ATII
LOC101834902	38.2803	10.6153	0	0	Epi_ATII
Lgi3	37.6526	10.5471	2.96918968412687e-310	7.66942e-307	Epi_ATII
Cldn18	36.7736	7.30799	4.87306e-296	8.88503e-293	Epi_ATII
Plcxd1	36.308	9.3369	1.2107e-288	2.08482e-285	Epi_ATII
Slc34a2	36.1354	10.7412	6.31759e-286	1.03063e-282	Epi_ATII
LOC101822668	35.6527	7.30141	2.14303e-278	3.01934e-275	Epi_ATII
Napsa	35.5221	3.15227	2.23959e-276	3.01819e-273	Epi_ATII
LOC101837460	34.724	10.4593	3.42391e-264	4.2451e-261	Epi_ATII
LOC110343102	34.5269	7.93165	3.16763e-261	3.7763e-258	Epi_ATII
Muc1	34.478	6.98763	1.71455e-260	1.9683e-257	Epi_ATII
LOC101837628	34.2771	5.01086	1.7212e-257	1.77834e-254	Epi_ATII
Slc31a1	33.6849	5.28624	9.6321e-249	9.32989e-246	Epi_ATII
Tpm1	32.8955	4.53657	2.54569e-237	2.1326e-234	Epi_ATII
Atp6.1c2	32.4686	10.3646	2.95828e-231	2.35115e-228	Epi_ATII
Dram1	32.2535	3.39455	3.14144e-228	2.26447e-225	Epi_ATII
Gss	32.1801	5.15321	3.34931e-227	2.35944e-224	Epi_ATII
Vamp8	31.9758	2.33955	2.36384e-224	1.59282e-221	Epi_ATII
Irx3	31.6779	7.55735	3.13619e-220	2.06829e-217	Epi_ATII
Mal2	31.3157	6.33654	2.85547e-215	1.77016e-212	Epi_ATII
LOC101843868	30.7763	4.75561	5.4331e-208	3.0619e-205	Epi_ATII
Scgb3a2	30.5967	6.9136	1.35551e-205	7.24405e-203	Epi_ATII
Ager	30.5411	5.64156	7.41877e-205	3.89749e-202	Epi_ATII
Ptprf	30.1386	5.50601	1.51086e-199	7.55335e-197	Epi_ATII
LOC101828737	29.4999	4.39682	2.88448e-191	1.24177e-188	Epi_ATII
Sdc1	28.8973	6.3801	1.2915e-183	5.06726e-181	Epi_ATII
Fasn	28.7705	4.32173	5.01322e-182	1.91839e-179	Epi_ATII
Gas6	28.6944	4.58679	4.4859e-181	1.69567e-178	Epi_ATII
Egfl6	28.5891	8.20676	9.17483e-180	3.38551e-177	Epi_ATII
Dbi	28.5841	2.5838	1.05815e-179	3.85865e-177	Epi_ATII
Bcam	28.4782	4.23635	2.18328e-178	7.6037e-176	Epi_ATII
Sdc4	28.2391	2.97383	1.93842e-175	6.60255e-173	Epi_ATII
Spint2	28.0738	3.0487	2.04622e-173	6.7473e-171	Epi_ATII
Tc2n	27.8811	5.70389	4.52271e-171	1.41602e-168	Epi_ATII
Gkn2	27.8584	9.77172	8.52349e-171	2.61578e-168	Epi_ATII
Alcam	27.8042	3.39675	3.85385e-170	1.15975e-167	Epi_ATII
LOC101832386	27.778	5.00228	7.99138e-170	2.38174e-167	Epi_ATII
LOC101829062	27.5661	3.62332	2.83946e-167	8.14925e-165	Epi_ATII
Cldn7	27.3247	6.0094	2.16134e-164	5.98151e-162	Epi_ATII
Igfbp7	27.238	3.24957	2.30336e-163	6.31814e-161	Epi_ATII
Cldn3	26.8322	5.29123	1.3614e-158	3.5165e-156	Epi_ATII
Ppia	26.5989	1.59679	6.9887e-156	1.74695e-153	Epi_ATII
Ccdc146	26.5156	7.11826	6.40018e-155	1.57444e-152	Epi_ATII
Dstn	26.3332	3.28856	7.99704e-153	1.93653e-150	Epi_ATII
Slc26a9	26.3162	7.97349	1.25008e-152	2.98058e-150	Epi_ATII
Krt8	26.2715	5.74398	4.06252e-152	9.53954e-150	Epi_ATII
C4bpa	26.2637	9.60826	4.98501e-152	1.16177e-149	Epi_ATII
Irx1	26.2456	7.7772	8.02976e-152	1.85739e-149	Epi_ATII
Abhd2	26.1456	2.63601	1.10559e-150	2.51978e-148	Epi_ATII
Serpine2	26.1042	4.52835	3.26278e-150	7.38197e-148	Epi_ATII
Clic3	26.0461	5.9128	1.48994e-149	3.29874e-147	Epi_ATII
Cdh1	25.6004	5.3578	1.51142e-144	3.1654e-142	Epi_ATII
Smim1	25.5397	6.93797	7.1443e-144	1.46652e-141	Epi_ATII
Ppp1r14c	25.3702	7.26659	5.37563e-142	1.07499e-139	Epi_ATII
Rplp1	25.2879	1.02981	4.33538e-141	8.5592e-139	Epi_ATII
LOC101826766	25.2547	5.10142	1.0062e-140	1.97394e-138	Epi_ATII
Fgfr2	25.1431	6.98033	1.68257e-139	3.21932e-137	Epi_ATII
Sh2d4a	25.0749	6.44341	9.34566e-139	1.76633e-136	Epi_ATII
Ccnd1	24.9236	3.78131	4.12622e-137	7.56783e-135	Epi_ATII
Myo1b	24.6271	5.9648	6.47028e-134	1.1526e-131	Epi_ATII
LOC106020972	24.626	4.5045	6.65002e-134	1.17785e-131	Epi_ATII
Wwc1	24.3965	7.00236	1.86252e-131	3.15467e-129	Epi_ATII
LOC106022126	24.2775	10.8265	3.38894e-130	5.67803e-128	Epi_ATII
Mid1ip1	24.1978	3.05495	2.34832e-129	3.83097e-127	Epi_ATII
Epcam	23.9041	3.06939	2.77788e-126	4.37072e-124	Epi_ATII
Tmem243	23.7545	4.2484	9.87943e-125	1.5235e-122	Epi_ATII
LOC101833840	23.6662	9.59033	8.03839e-124	1.22136e-121	Epi_ATII
Pgc	23.6188	7.86658	2.46771e-123	3.71306e-121	Epi_ATII
Krt7	23.4859	4.94119	5.68859e-122	8.2011e-120	Epi_ATII
Zdhhc3	23.4068	2.34714	3.64091e-121	5.20063e-119	Epi_ATII
Sod1	22.9019	1.63075	4.45236e-116	5.84768e-114	Epi_ATII
Cfd	22.7272	2.38194	2.41006e-114	3.02438e-112	Epi_ATII
LOC101835523	22.6773	3.24605	7.4985e-114	9.33428e-112	Epi_ATII
Et.5	22.2455	5.86433	1.24589e-109	1.47396e-107	Epi_ATII
Fabp5	22.2122	2.20766	2.61677e-109	3.08401e-107	Epi_ATII
Stard10	22.1219	4.53836	1.94737e-108	2.2607e-106	Epi_ATII
Ldhb	22.0852	2.49161	4.38292e-108	5.0503e-106	Epi_ATII
LOC121141513	22.0829	1.08971	4.61581e-108	5.29895e-106	Epi_ATII
Atox1	22.0547	1.56784	8.60126e-108	9.80164e-106	Epi_ATII
Acss2	22.0496	6.39259	9.63585e-108	1.09404e-105	Epi_ATII
Lcn2	21.9684	3.66514	5.77503e-107	6.4622e-105	Epi_ATII
Kcne2	21.8298	7.51045	1.21044e-105	1.33519e-103	Epi_ATII
Scp2	21.6052	1.67339	1.60448e-103	1.71491e-101	Epi_ATII
Tst	21.4979	4.8871	1.62741e-102	1.72751e-100	Epi_ATII
Emp2	21.4519	2.56372	4.38173e-102	4.6196e-100	Epi_ATII
Nectin2	21.2285	4.56047	5.21409e-100	5.44161e-98	Epi_ATII
Rnf7	21.2171	2.56683	6.63858e-100	6.90501e-98	Epi_ATII
Cds1	21.1832	4.25307	1.36356e-99	1.40883e-97	Epi_ATII
Bex3	21.1454	4.04649	3.04072e-99	3.13124e-97	Epi_ATII
LOC101836694	21.0552	5.5739	2.04709e-98	2.06682e-96	Epi_ATII
LOC121140408	20.9959	6.52881	7.14641e-98	7.14549e-96	Epi_ATII
Pigr	20.9333	6.67745	2.66513e-97	2.62249e-95	Epi_ATII
LOC101834849	20.6914	4.15541	4.13971e-95	3.93603e-93	Epi_ATII
Igsf3	20.5657	5.34364	5.56435e-94	5.17936e-92	Epi_ATII
Crlf1	20.5058	7.0202	1.91175e-93	1.76359e-91	Epi_ATII
Tceal9	20.3812	5.3746	2.45541e-92	2.23846e-90	Epi_ATII
Kng1	20.173	5.83008	1.69083e-90	1.5191e-88	Epi_ATII
Naxd	20.0627	2.84988	1.56467e-89	1.36794e-87	Epi_ATII
Brd7	19.9801	2.04288	8.20682e-89	7.14546e-87	Epi_ATII
LOC101828564	19.8558	6.75665	9.82341e-88	8.41123e-86	Epi_ATII
Rai14	19.7443	4.45535	8.98187e-87	7.60661e-85	Epi_ATII
St3gal5	19.6491	3.23294	5.87877e-86	4.91155e-84	Epi_ATII
Tmem63b	19.5667	3.22451	2.9739e-85	2.46468e-83	Epi_ATII
Ccl25	19.5193	10.2683	7.52386e-85	6.17139e-83	Epi_ATII
LOC121137942	19.4986	2.0286	1.12728e-84	9.17093e-83	Epi_ATII
Atp1b1	19.3622	5.60779	1.6089e-83	1.28862e-81	Epi_ATII
LOC106022119	19.2893	2.80969	6.60404e-83	5.26218e-81	Epi_ATII
Exosc7	19.2818	2.69581	7.63522e-83	6.06823e-81	Epi_ATII
LOC110340613	19.2602	3.62298	1.15964e-82	9.14611e-81	Epi_ATII
Met	19.203	6.75128	3.49448e-82	2.74911e-80	Epi_ATII
Pip5k1b	19.1877	3.66782	4.68909e-82	3.67957e-80	Epi_ATII
LOC101839373	18.9592	1.53175	3.70937e-80	2.86009e-78	Epi_ATII
Sec14l2	18.8298	7.28487	4.30392e-79	3.26172e-77	Epi_ATII
Tsc22d1	18.8064	2.64326	6.69329e-79	5.06013e-77	Epi_ATII
Slc9a3r2	18.7927	2.60127	8.66968e-79	6.53833e-77	Epi_ATII
LOC121132789	18.7835	1.27797	1.02993e-78	7.74844e-77	Epi_ATII
Ehf	18.7556	7.38832	1.74368e-78	1.30549e-76	Epi_ATII
Prr15l	18.7389	6.67039	2.38306e-78	1.77989e-76	Epi_ATII
LOC101840308	18.6758	2.85323	7.79467e-78	5.76619e-76	Epi_ATII
Slc22a23	18.6415	4.82625	1.48033e-77	1.08989e-75	Epi_ATII
Fgfr3	18.5408	5.60327	9.68378e-77	7.09595e-75	Epi_ATII
Cat	18.4833	1.81563	2.81444e-76	2.05262e-74	Epi_ATII
Lamb3	18.3999	4.33257	1.31565e-75	9.5503e-74	Epi_ATII
Cadm1	18.3659	2.802	2.46382e-75	1.78431e-73	Epi_ATII
Fetub	18.2911	7.57772	9.749e-75	6.97875e-73	Epi_ATII
Smim4	18.2694	3.96915	1.45037e-74	1.02873e-72	Epi_ATII
Cgnl1	18.1011	4.11609	3.12578e-73	2.17235e-71	Epi_ATII
Myh14	18.0717	4.76463	5.325e-73	3.68424e-71	Epi_ATII
Slc39a8	18.0513	2.77089	7.70339e-73	5.31791e-71	Epi_ATII
Gprc5a	18.0296	2.67708	1.14049e-72	7.83827e-71	Epi_ATII
Krt18	18.0141	5.24673	1.51096e-72	1.03614e-70	Epi_ATII
Maob	17.9689	5.91167	3.41249e-72	2.33496e-70	Epi_ATII
Lsr	17.914	5.36084	9.1643e-72	6.21568e-70	Epi_ATII
LOC101844224	17.6934	1.7589	4.71841e-70	3.09201e-68	Epi_ATII
LOC110341808	17.6212	10.0159	1.69241e-69	1.09745e-67	Epi_ATII
Cmtm8	17.5581	4.10057	5.15511e-69	3.32199e-67	Epi_ATII
Pla2g12a	17.4979	3.32748	1.48659e-68	9.52034e-67	Epi_ATII
Lmo7	17.4883	3.67855	1.75871e-68	1.12398e-66	Epi_ATII
Aqp1	17.4854	2.87001	1.85221e-68	1.1813e-66	Epi_ATII
Tm4sf1	17.4698	3.45198	2.43337e-68	1.54559e-66	Epi_ATII
Errfi1	17.4679	2.84499	2.51624e-68	1.59496e-66	Epi_ATII
Mt2a	17.4514	4.30784	3.35872e-68	2.1203e-66	Epi_ATII
Mettl7a	17.3726	2.74254	1.33096e-67	8.26743e-66	Epi_ATII
Cd74	17.2636	1.80777	8.83595e-67	5.41263e-65	Epi_ATII
Atp5mf	17.1954	1.07183	2.87585e-66	1.75472e-64	Epi_ATII
LOC121143178	17.168	9.31978	4.61066e-66	2.79671e-64	Epi_ATII
Entpd3	17.1594	5.59088	5.34755e-66	3.23736e-64	Epi_ATII
Idh1	17.1554	1.46832	5.7295e-66	3.46183e-64	Epi_ATII
Hrct1	17.149	4.73332	6.39536e-66	3.85663e-64	Epi_ATII
Ap1m2	17.1072	4.78362	1.31234e-65	7.86793e-64	Epi_ATII
Cnga2	17.0574	6.74721	3.07696e-65	1.83059e-63	Epi_ATII
Atp8a1	16.9385	2.45139	2.33843e-64	1.36244e-62	Epi_ATII
Mrpl14	16.9352	1.99979	2.47321e-64	1.43827e-62	Epi_ATII
Hint1	16.7638	1.52065	4.49039e-63	2.55853e-61	Epi_ATII
Rps28	16.7501	1.09606	5.65027e-63	3.2135e-61	Epi_ATII
Epas1	16.7375	1.57934	6.98914e-63	3.96768e-61	Epi_ATII
Tspan1	16.6443	5.21767	3.32862e-62	1.86571e-60	Epi_ATII
Kcnc3	16.6193	6.26639	5.05177e-62	2.81627e-60	Epi_ATII
Ptpn13	16.5406	4.69677	1.86994e-61	1.03501e-59	Epi_ATII
Echdc1	16.2226	2.9122	3.49032e-59	1.8399e-57	Epi_ATII
Neo1	16.1085	4.79063	2.22182e-58	1.14019e-56	Epi_ATII
Ppa2	16.0517	2.92552	5.56241e-58	2.83107e-56	Epi_ATII
Aldh6a1	16.0281	3.78043	8.13695e-58	4.13464e-56	Epi_ATII
Pdgfa	16.0196	2.56167	9.31934e-58	4.7277e-56	Epi_ATII
Gde1	15.9998	2.69888	1.28185e-57	6.49222e-56	Epi_ATII
Ank3	15.977	5.37907	1.84867e-57	9.33247e-56	Epi_ATII
Klf5	15.8535	3.20145	1.32994e-56	6.61684e-55	Epi_ATII
Spint1	15.8375	4.00563	1.71612e-56	8.52447e-55	Epi_ATII
Atp5f1e	15.8237	0.999882	2.13546e-56	1.05905e-54	Epi_ATII
LOC101842475	15.7945	2.30338	3.39698e-56	1.67131e-54	Epi_ATII
Snx30	15.7507	2.69015	6.79301e-56	3.31584e-54	Epi_ATII
Serpinh1	15.7404	2.51524	7.99882e-56	3.89217e-54	Epi_ATII
Romo1	15.7353	1.28343	8.65784e-56	4.20624e-54	Epi_ATII
LOC101835121	15.6356	4.14266	4.1623e-55	1.99713e-53	Epi_ATII
Cul4a	15.6239	2.26178	5.00195e-55	2.3963e-53	Epi_ATII
Szt2	15.5684	3.92542	1.19286e-54	5.67957e-53	Epi_ATII
Npnt	15.5674	4.16686	1.2123e-54	5.76324e-53	Epi_ATII
Frmd6	15.509	3.17318	3.01397e-54	1.41813e-52	Epi_ATII
Tspan12	15.509	4.12959	3.01506e-54	1.41813e-52	Epi_ATII
Rab25	15.505	5.62985	3.21057e-54	1.5078e-52	Epi_ATII
Nrp1	15.4198	1.99014	1.20447e-53	5.58887e-52	Epi_ATII
LOC121141261	15.3719	4.50556	2.52786e-53	1.16772e-51	Epi_ATII
Hmgn1	15.3674	1.31408	2.70906e-53	1.2477e-51	Epi_ATII
Atp9a	15.3325	2.86445	4.63669e-53	2.12917e-51	Epi_ATII
Adgrf5	15.3208	1.54068	5.55625e-53	2.54389e-51	Epi_ATII
Nckap1	15.3014	2.78216	7.48014e-53	3.41464e-51	Epi_ATII
LOC110339371	15.2654	3.92194	1.29951e-52	5.89745e-51	Epi_ATII
Timp3	15.2024	1.90259	3.41157e-52	1.53699e-50	Epi_ATII
Foxa2	15.2007	5.82973	3.49661e-52	1.57302e-50	Epi_ATII
Ldaf1	15.1847	3.16156	4.46288e-52	2.0048e-50	Epi_ATII
Irx5	15.1149	6.57868	1.29149e-51	5.75988e-50	Epi_ATII
Fkbp4	15.0629	1.9251	2.83871e-51	1.25519e-49	Epi_ATII
LOC106021050	14.9424	3.81525	1.74651e-50	7.63539e-49	Epi_ATII
LOC101822731	14.9405	1.21627	1.79487e-50	7.83574e-49	Epi_ATII
Thbs3	14.9399	2.91198	1.81141e-50	7.89685e-49	Epi_ATII
Pi4k2b	14.9363	3.03969	1.91306e-50	8.32824e-49	Epi_ATII
Msrb3	14.935	2.86561	1.94984e-50	8.47649e-49	Epi_ATII
Prss8	14.9141	6.25878	2.67048e-50	1.15768e-48	Epi_ATII
Tspan2	14.8536	2.23374	6.59553e-50	2.84728e-48	Epi_ATII
Mmp15	14.8126	3.80157	1.21372e-49	5.21783e-48	Epi_ATII
Ramp1	14.786	2.13654	1.80255e-49	7.7278e-48	Epi_ATII
Nedd4l	14.7269	2.96001	4.32919e-49	1.84577e-47	Epi_ATII
Acot7	14.71	3.50907	5.56393e-49	2.36246e-47	Epi_ATII
Mfap3l	14.6544	6.81966	1.26235e-48	5.33075e-47	Epi_ATII
[truncated: 196,376 more rows]

## Sheet: scrna_manual_annotation_markers
Table S3. Clustermarkers of 79 cell subpopulations and genes used for manual annotation.
cluster_num	cluster_name	Markers used for manual annotation
	Epithelium
1	Epi_ATI	Ager, Clic5, Akap5, Aqp5
2	Epi_ATII	Sftpc, Muc1, Etv5, LOC101838117 (Defb4b)
3	Epi_Ciliated	Foxj1, Ccdc153, Fam183a, Rsph1
4	Epi_Club	Scgb1a1, Scgb3a2, Cblif
	Endothelium
5	Endo_CA	Ednrb, Serpina1, Apln, Prx
6	Endo_LEC	Ccl21, Ccl19, Mmrn1, Prox1
7	Endo_VEC	Vegfc, Ackr1, Cd93, LOC101837498 (Plvap)
	Fibroblast
8	Fib_AF	Serpinf1, Pi16, Entpd2
9	Fib-Col13a1	Col13a1, Vegfd, Axin2, Pdgfra
10	Fib_Mesothelial	Upk3b, Wt1
11	Fib_Myofibroblast	Wif1, Fgf18, Axin2, Pdgfra
12	Fib_Pericyte	Trpc6, Higd1b, Vtn
13	Fib_SMC	Acta2, Cnn1, Tagln
79	Erythrocyte	Ca1, Ca2, LOC121141272, LOC121144049 (hemoglobin)
	Immune cells
	Myeloid
14	AM-Trem2	Lyz, Mrc1, Marco, Pparg, Trem2
15	AM-Fbp1	Lyz, Mrc1, Marco, Pparg, Fbp1, Insig1
16	AM-Cd36	Lyz, Mrc1, Marco, Pparg, Cd36, Hspb1
17	AM-Gbp1	Lyz, Mrc1, Marco, Pparg, LOC101833537 (Gbp1), Tnfsf10, LOC106022099 (Gbp5)
18	AM-Mcm6	Lyz, Mrc1, Marco, Pparg, Mcm7, Mcm6
19	AM-Cd36-Mki67	Lyz, Mrc1, Marco, Pparg, Cd36, Hspb1, Mki67
20	AM-Fbp1-Mki67	Lyz, Mrc1, Marco, Pparg, Fbp1, Insig1, Mki67
21	IM-F13a1	Lyz, Mrc1, F13a1, C1qa, C1qb, C1qc
22	Mac-Cd38	Lyz, Vcan, Ccr2, Cd38, Fcgr4, Isg15, Mx1
23	Mac-Tppp3	Lyz, Vcan, Ccr2, Tppp3, Isg15, Mx1
24	Mono_ISGlo	Lyz, Vcan, Ccr2, Isg15 (lo), Mx1 (lo)
25	Mac-Lilra2-Irf7hi	Lyz, Adgre1, LOC106022329 (Lilra2), Irf7
26	Mac-Lilra2-Irf7lo	Lyz, Adgre1, LOC106022329 (Lilra2), Irf7 (lo)
27	Mac-Slamf9	Lyz, Mrc1, Il10, Spp1, Slamf9
28	Mac-Slamf9-Mki67	Lyz, Mrc1, Il10, Spp1, Slamf9, Mki67
29	Mac-S100a9	Lyz, Mrc1, S100a9, LOC101828213 (S100a8)
30	cDC1-Clec9a	Itgax, Flt3, Clec9a, Xcr1
31	cDC2-Cd38	Itgax, Flt3, Sirpa, Cd38
32	cDC2-Il1rl1	Itgax, Flt3, Sirpa, Il1rl1
33	cDC2-Lilra5	Itgax, Flt3, Sirpa, LOC110343533 (Lilra5)
34	cDC2-Mllt3	Itgax, Flt3, Sirpa, Mllt3
35	DC-Ccr7-Ido1	Itgax, Flt3, Ccr7, Ido1, Ccl22, Ccl17, Cd274
36	Megakaryocyte	Clec1b, Itga2b, LOC121140873, LOC101837507
	Neutrophil
37	acNeu_lo	S100a9, Cxcr2, Cd101, Nfkbiz, Tnf, Il1b, Cdkn1a (lo)
38	acNeu_med	S100a9, Cxcr2, Cd101, Nfkbiz, Tnf, Il1b, Cdkn1a (int)
39	acNeu_hi	S100a9, Cxcr2, Cd101, Nfkbiz, Tnf, Il1b, Cdkn1a (hi)
40	acNeu-Il23a	S100a9, Cxcr2, Cd101, Nfkbiz, Il23a
41	acNeu-Isg12-Cst7	S100a9, Cxcr2, Cd101, Nfkbiz, LOC101838467 (Isg12), Cst7, Cd274
42	maNeu-Cst7	S100a9, Sell, Mgam, Jaml, LOC101825533 (Cfp), Cst7
43	maNeu-Mmp9hi	S100a9, Sell, Mgam, Jaml, LOC101825533 (Cfp), Mmp9 (hi)
44	maNeu-Mmp9lo	S100a9, Sell, Mgam, Jaml, LOC101825533 (Cfp), Mmp9 (lo)
45	immNeu-Mmp8lo	S100a9, Anxa1, Ltf, LOC101829350 (Camp), Mmp8 (lo)
46	immNeu-Mmp8hi	S100a9, Anxa1, Ltf, LOC101829350 (Camp), Mmp8 (hi)
47	immNeu-Mki67	S100a9, Anxa1, Ltf, LOC101829350 (Camp), Mki67
48	preNeu	S100a9, Mpo, Elane, Ms4a3
49	preNeu-Mki67	S100a9, Mpo, Elane, Ms4a3, Mki67
50	Neu-Vcan	S100a9, Vcan, Lyz, S100a10
51	Neu-Vcan-Mki67	S100a9, Vcan, Lyz, S100a10, Mki67
52	ILC2	Gata3, Tbx21, Il1rl1, Il17rb
	T/NK/NKT
53	CD4_T-Aars1	Cd3e, Cd4, Aars1, Asns
54	CD4_T-Ccr4	Cd3e, Cd4, Ccr4
55	CD4_T-Tnfrsf4	Cd3e, Cd4, Tnfrsf4, Lag3, Ccl5
56	CD4_T_ISG	Cd3e, Cd4, Isg15,Mx1
57	CD4_T-Znf683	Cd3e, Cd4, Znf683
58	Naïve_T_Cd4	Cd3e, Cd4, Ccr7, Tcf7, Il7r
59	CD8_T-Cx3cr1	Cd3e, Cd8b, Gzmm, Cx3cr1
60	CD8_T-Cd160	Cd3e, Cd8b, LOC101844567(Gzmc), Ccl5, Cd160
61	CD8_T-Ppt1	Cd3e, Cd8b,LOC121138615(Ppt1)
62	CD8_T-Mki67	Cd3e, Cd8b, Mki67, Prc1
63	CD8_T-Prc1-Mki67	Cd3e, Cd8b, Prc1
64	Naive_T_Cd8	Cd3e, Cd8b, Ccr7, Tcf7, Il7r
65	Naive_T_DN	Cd3e, Ccr7, Tcf7, Il7r
66	Naive_T_DP	Cd3e, Cd4, Cd8b, Ccr7, Tcf7, Il7r
67	miscellaneousT
68	γδT	LOC101835939 (Tcrg), LOC110343820 (Tcrd)
69	TCR_negative_T
70	NK	Nkg7
71	NKT	Cd3d, Cd3g, Nkg7
	B and plasma cell
72	B_Activated	Cd19, Cd79a, Cd83, Ms4a1
73	B_Activated_Cd24	Cd19, Cd79a, Cd83, Ms4a1, Cd24
74	B_Activated_Chl1	Cd19, Cd79a, Cd83, Ms4a1, Chl1
75	B_Activated_Jun	Cd19, Cd79a, Cd83, Ms4a1, Jun
76	B_ISG	Cd19, Cd79a, Isg15, Mx1, Irf7
77	B1−b	Cd19, Cd79a, Bhlhe41, Spn
78	B_PlasmaCell	Mzb1, Jchain, Xbp1

## Sheet: markers_expr
Table S3. Clustermarkers of 79 cell subpopulations and genes used for manual annotation.
cluster_number	cluster_name	Aqp5	Sftpc	Foxj1	Scgb1a1	Prx	Ccl21	LOC101837498	Serpinf1	Col13a1	Upk3b	Fgf18	Higd1b	Acta2	Ptprc	Marco	Trem2	Fbp1	Cd36	LOC101833537	Mcm6	Mki67	Top2a	F13a1	Fcgr4	Cd38	Tppp3	Vcan	LOC106022329	Irf7	Il10	Slamf9	Itgax	Clec9a	Sirpa	LOC101833744	LOC101841130	Mllt3	Ccr7	Ccl22	Ido1	Clec1b	S100a9	Mmp9	Mmp8	Il1b	Tnf	Cdkn1a	Il23a
1	Epi_ATI	1	0.103275	0.00377885	0.0482073	0.0347233	0.00966103	0.0542828	0.00910869	0.0058383	0.0375062	0.000344204	0.00631681	0.00599733	0.102787	0.120397	0.00564067	0.0165856	0.0771299	0.0110692	0.0678094	0.0137079	0.00907418	0.009198	0.0105337	0.193633	0.396017	0.0131811	0.0194545	0.187198	0.00226504	0.00403566	0.0365403	0.000914886	0.150647	0.0247912	0.0249163	0.218957	0.00663899	0.00266759	0.0783854	0.0051373	0.176585	0.00873202	0.0250074	0.187945	0.050221	0.33112	0.015253
2	Epi_ATII	0.087546	1	0.00559881	0.0670126	0.00789662	0.00618226	0.0280567	0.0131828	0.00476359	0.000771782	0.00153388	0.00388198	0.00331871	0.103425	0.0737456	0.0113627	0.0185761	0.191558	0.00233894	0.112253	0.0316465	0.0235407	0.00941444	0.0296033	0.0351329	0.0287297	0.0220884	0.0145024	0.141801	0.015854	0.0156107	0.0350202	0.00131245	0.0797255	0.0270447	0.0241556	0.0781852	0.00844952	0.000909635	0.147677	0.00778558	0.215598	0.0109761	0.024952	0.154738	0.0511678	0.138531	0.0101681
3	Epi_Ciliated	0.0131697	0.0592041	1	0.161745	0.00410063	0.0102518	0.0182636	0.00512151	0.00349428	0	0	0.00157908	0.00280992	0.118439	0.0873396	0.000670089	0.0352844	0.085427	0.010122	0.0720074	0.014677	0.0157536	0.0162475	0.0239248	0.0414016	1	0.0238038	0.019202	0.112577	0.0149682	0.0185202	0.0158796	0.00487803	0.0759086	0.0305505	0.0313547	0.0707543	0.0116236	0	0.277079	0.00248123	0.149686	0.00862949	0.0183983	0.169373	0.0437791	0.382645	0.00342354
4	Epi_Club	0.0218915	0.0647663	0.0297197	1	0.00640165	0.00466925	0.0150174	0.00226541	0.00348996	0.000491023	0.00270103	0.000634988	0.00397899	0.103459	0.0878239	0.0136814	0.125099	0.233393	0.0708403	0.0806478	0.0289577	0.0172095	0.00520906	0.00666448	0.00858469	0.0321774	0.0119033	0.0141283	0.0728596	0.00247381	0.00606276	0.0238679	0	0.106498	0.0369086	0.0134833	0.106757	0.0102381	0	0.114429	0.000997348	0.138671	0.0007203	0.0133134	0.163074	0.0510552	0.130789	0.0150421
5	Endo_CA	0.00729172	0.061485	0.000395957	0.0491248	1	0.0137859	0.0954115	0.0109405	0.00314226	0.000976859	0.00340637	0.00807304	0.00533051	0.104641	0.11495	0.00228866	0.0265346	1	0.0063456	0.0841887	0.0154238	0.0113818	0.00854488	0.0109061	0.0158351	0.472554	0.0153437	0.0131296	0.287895	0.00516256	0.00298212	0.0338054	0.00220582	0.557207	0.0188144	0.0197833	0.309114	0.00605111	0	1	0.00777541	0.182208	0.00877861	0.0222999	0.195216	0.0478353	0.510731	0.0108393
6	Endo_LEC	0.00679882	0.0553773	0.0127586	0.0449951	0.0121506	1	0.0946941	0.0109703	0.0019334	0.00146388	0.0992744	0.00141899	0.00750607	0.104723	0.12469	0	0.0115455	0.0410014	0.053092	0.123541	0.0128723	0.00992362	0	0.00682339	0.0250117	0.105965	0.0180765	0.0142851	0.256461	0	0.00406777	0.0510779	0.000704216	0.388712	0.0178135	0.0361719	0.119067	0.0139006	0	0.063525	0.0017534	0.173699	0.00740512	0.0258751	0.190279	0.0587871	0.316584	0.00798682
7	Endo_VEC	0.00704509	0.0585694	0.00100503	0.0351983	0.165826	0.0123219	1	0.0407808	0.00520555	0.00114445	0.00201565	0.0337156	0.0113177	0.102273	0.0970509	0.00666687	0.02088	0.830144	0.0215539	0.16849	0.0169871	0.0115235	0.0192142	0.0163503	0.0337458	0.14674	0.0619337	0.0143928	0.222025	0.00501449	0.00883214	0.029751	0.00516593	0.122728	0.0216257	0.026084	0.618791	0.00800292	0.000401931	0.760637	0.0339319	0.187662	0.0109482	0.0247753	0.170204	0.0438173	0.395704	0.00945196
8	Fib_AF	0.00807092	0.0571261	0.00702002	0.0383807	0.00954578	0.0109327	0.0189551	1	0.0704526	0.00343463	0.0220974	0.00173331	0.0262932	0.0929137	0.0980476	0.00430534	0.0206328	0.0340004	0.325768	0.156114	0.0204537	0.0154316	0.0106166	0.0143316	0.0640718	0.215729	0.334674	0.0156016	0.202152	0.0030543	0.00660998	0.0346395	0.000178212	0.154681	0.0296811	0.0404226	0.198416	0.00704166	0.000813354	0.075824	0.00176863	0.169072	0.0101223	0.0206068	0.170728	0.0452008	0.223029	0.00915032
9	Fib-Col13a1	0.00743577	0.0694272	0	0.0360418	0.0339629	0.0076222	0.0567654	0.0497961	1	0.00233236	0.00701555	0.00799533	0.0702035	0.115819	0.0655115	0.00127161	0.0228008	0.0765486	0.00207995	0.119835	0.0123293	0.00934644	0.00869759	0.00658659	0.0209753	0.170931	0.0369567	0.0170159	0.067601	0	0.00378223	0.0296044	0	0.0788141	0.0344237	0.0282807	0.128445	0.0087334	0	0.0573825	0.00837875	0.165533	0.00440379	0.0210958	0.155734	0.0428139	0.0794929	0.00941202
10	Fib_Mesothelial	0	0.0561006	0	0.0310024	0	0.00897839	0.013013	0.017849	0	1	0.158718	0	0.0432913	0.0919271	0.0737057	0.00392272	0.0365042	0.0215562	0	0.146681	0.0249978	0.0186259	0	0.00506624	0.123588	0.0871105	0.0703817	0.00346549	0.106139	0	0	0.0672382	0	0.0568755	0.0470283	0.0663933	0.27465	0	0	0.299923	0	0.153036	0.00233241	0.0248303	0.142622	0.0536019	0.16946	0
11	Fib_Myofibroblast	0.00350475	0.0475274	0.0115194	0.0335161	0.0118127	0.00995598	0.0156136	0.0294939	0.0556738	0.00139918	1	0.00819219	0.0827024	0.0929815	0.0910608	0.00330196	0.0236658	0.0350498	0.0685756	0.152102	0.0168959	0.0121646	0.00807553	0.0134559	0.0205046	0.292937	0.28068	0.0144351	0.110573	0.00297702	0.00347643	0.0367172	0.000430673	0.199999	0.0205809	0.0290229	0.449395	0.0100485	0	0.0626446	0.00414869	0.181593	0.0115846	0.0180963	0.15986	0.0391309	0.209155	0.0104527
12	Fib_Pericyte	0.0128185	0.0424073	0	0.0436959	0.0199968	0.00834192	0.0252914	0.00619809	0.0147428	0	0	1	0.0659372	0.107458	0.0770533	0	0.0265719	0.0470991	0	0.185327	0.0159788	0.0148968	0.00730533	0.00620942	0.391317	0.452023	0.0261882	0.0192962	0.073766	0	0.00442772	0.0115553	0	0.0613085	0.00995377	0.00312053	0.313682	0.00406563	0	0	0.0025179	0.194151	0.0110884	0.00611825	0.172958	0.053951	0.106685	0.00532527
13	Fib_SMC	0.0106541	0.0599484	0	0.0401099	0.0109699	0.00657487	0.0194555	0.0196702	0.0592743	0.00165925	0.0192652	0.443321	1	0.104627	0.085119	0.00387564	0.0144422	0.101713	0.0125652	0.145381	0.0219171	0.0145169	0.0011704	0.0235865	0.0432922	0.250246	0.0239584	0.0134028	0.135822	0.00709818	0.0169171	0.0179567	0	0.068537	0.0212722	0.0261301	0.192968	0.00592391	0	0.0624434	0.00169454	0.192876	0.00962402	0.0197872	0.171611	0.0294701	0.129002	0.0217425
14	AM-Trem2	0.00127655	0.0294819	0.00129986	0.0174915	0.001701	0.000518364	0.00241407	0.00541782	0.00038336	0.00199858	0.004026	0.000544147	0.00255153	0.623291	0.328194	1	0.434731	0.147703	0.0203322	0.118341	0.0286883	0.00691091	0.0556019	0.122522	0.113951	0.0911643	0.0405	0.0306129	0.135569	0.150942	0.155042	0.628845	0.00107396	1	0.489671	0.0307942	0.0466886	0.0100936	0.0303177	0.00522487	0.00100944	0.0550368	0.0191515	0.00612506	0.51704	1	0.8721	0.0974501
15	AM-Fbp1	0.00125917	0.0282766	0.00108742	0.0218406	0.00195126	0.00115362	0.00409038	0.00514877	0.000496919	0.00327588	0.00299656	0.000508217	0.00272554	0.693071	0.670593	0.0823108	1	0.134377	0.0341241	0.116181	0.0158348	0.00520984	0.0269002	0.032733	0.0606725	0.123374	0.0343916	0.0415083	0.119076	0.0173261	0.139422	0.810067	0.00113625	0.90377	0.539123	0.0231295	0.034153	0.0064021	0.00591359	0.00290554	0.000644168	0.0571996	0.00203874	0.00641714	0.356165	0.422482	0.350507	0.0736316
16	AM-Cd36	0.0071703	0.0639883	0.00151101	0.0484975	0.00989619	0.0140586	0.0186225	0.011319	0.00106474	0.0173213	0.00331633	0.00121474	0.00723673	0.713964	0.951682	0.00526734	0.277857	0.422529	0.0497699	0.123538	0.0140492	0.007385	0.0192076	0.0183757	0.0227694	0.125832	0.0232727	0.0688592	0.166009	0.00289406	0.0517422	0.751579	0.000706633	0.933654	0.465885	0.0260951	0.0384261	0.00788593	0.00107458	0.0156319	0.00132092	0.147208	0.00514409	0.0230617	0.525331	0.528392	0.362682	0.101551
17	AM-Gbp1	0.00141401	0.0184247	0.000341823	0.0102596	0.00138406	0.00382212	0.00527005	0.00344857	0.000754146	0.0173716	0.00288519	0.000182609	0.0016983	0.741867	1	0.00441483	0.0732255	0.282837	1	0.153375	0.0410269	0.021608	0.0367481	0.236964	0.347641	0.0370919	0.0636857	0.156545	0.810383	0.0128004	0.37782	0.50753	0.0019942	0.799595	0.58171	0.0239297	0.0505281	0.00381615	0.000635918	0.0159493	0.00241714	0.309942	0.0283667	0.0315053	0.48132	0.564619	0.535315	0.0428538
18	AM-Mcm6	0.0109744	0.0772065	0.00260319	0.0554616	0.01377	0.0205675	0.0249687	0.012069	0.000773305	0.0174096	0.00424986	0.00141705	0.00861887	0.684022	0.969875	0.00329658	0.335217	0.476775	0.0293772	0.615145	0.114022	0.0625878	0.0175284	0.0179517	0.0186286	0.180633	0.0353488	0.0756387	0.191951	0.00897967	0.04653	0.797575	0	0.838919	0.428454	0.0342864	0.0502178	0.00830172	0.000749436	0.00846552	0.00132377	0.169827	0.00750437	0.0308994	0.512362	0.611728	0.319923	0.117702
19	AM-Cd36-Mki67	0.00980563	0.0767586	0.000974062	0.0595483	0.01136	0.0184859	0.0237258	0.0128251	0.000425317	0.0120123	0.00675003	0.00165214	0.00957907	0.606829	0.876233	0.00176045	0.420385	0.342349	0.0926213	0.607197	0.708985	0.757951	0.0165811	0.0290083	0.0360118	0.195066	0.0364223	0.0685289	0.221341	0.00577471	0.0715207	0.728254	0.000275155	0.733287	0.402604	0.0782119	0.0919726	0.00868912	0.000830095	0.0196524	0.00164583	0.178213	0.0104126	0.0324232	0.548207	0.793028	0.852923	0.180549
20	AM-Fbp1-Mki67	0.00368135	0.0300351	0.00220596	0.022921	0.00317519	0.00304456	0.00426707	0.005033	0.00115751	0.00346251	0.00375228	0.00037893	0.00241413	0.59055	0.584858	0.112465	0.956195	0.130479	0.0251431	0.438232	0.60711	0.503033	0.0249919	0.0327436	0.0390107	0.131391	0.0573023	0.0367624	0.111742	0.0363375	0.11187	0.730038	0	0.76842	0.394046	0.0637983	0.0683043	0.00479776	0.00236012	0	0.000116646	0.065866	0.00179224	0.0131118	0.347556	0.536161	0.491689	0.0847451
21	IM-F13a1	0.00519904	0.0455928	0.00516298	0.0260157	0.0040138	0.00645751	0.0187911	0.0108191	0.00345459	0.000142313	0.00768299	0.000744691	0.00462996	0.564634	0.117357	0.600928	0.0752478	0.181781	0.0145519	0.167596	0.0232575	0.00666489	1	0.244343	0.0934674	0.0891087	0.0208451	0.0840819	0.276123	0.391665	0.123135	0.214468	0.00403171	0.756072	0.531902	0.0330774	0.0786857	0.0164495	0.0706313	0.0195837	0	0.110065	0.0101078	0.0147796	0.363427	0.443039	0.758709	0.0171709
22	Mac-Cd38	0.000965397	0.0105445	0.000981876	0.00169898	0.000950196	0.000902649	0.00255928	0.0468674	0.000220584	0.00585588	0.000105783	0.000447813	0.001879	0.79082	0.0493735	0.0517423	0.00113284	0.0125809	0.0368928	0.089407	0.0309066	0.0164677	0.200302	0.831011	1	0.0754341	0.517633	0.373927	0.787919	0.285782	0.494462	0.111664	0.000690713	0.585701	0.209839	0.0205039	0.0874476	0.00709599	0.00209872	0.632591	0.00243185	0.322598	0.0282692	0.0370432	0.657556	0.394311	0.780287	0.0277317
23	Mac-Tppp3	0.000353266	0.00619289	0.00197941	0.0012849	0.000870325	0.000784691	0.00303518	0.0972964	0.000230636	0.00624408	0.000206095	0.000312787	0.00206856	0.853471	0.0132942	0.0460057	0.000456176	0.00506786	0.00556897	0.0885823	0.0564394	0.022849	0.0822578	0.133957	0.246879	0.336371	1	0.267858	0.373124	0.107988	0.0207588	0.075961	0.000486866	0.510061	0.58413	0.0218044	0.0806192	0.00346896	0.00131469	0.0384568	0.00242397	0.349769	0.0312808	0.0804585	0.714305	0.368105	0.606133	0.0101497
24	Mono_ISGlo	0.00184009	0.0528359	0.0111119	0.0322859	0.00494219	0.00490789	0.0174503	0.280363	0.000787294	0.0123436	0.00141412	0.000894589	0.00339275	0.842924	0.0656381	0.22331	0.0226004	0.0292131	0.00115305	0.0428513	0.0186074	0.00450692	0.372808	0.0321169	0.0259786	0.169262	0.884407	0.197288	0.0525192	0.0490577	0.00181351	0.0601063	0.000349391	0.548309	0.931458	0.0145794	0.0626327	0.00870953	0.00746954	0.00419136	0.00206678	0.100986	0.00236517	0.0165835	0.695928	0.192378	0.591266	0.0164407
25	Mac-Lilra2-Irf7hi	0.00343916	0.0239582	0.000311595	0.0174778	0.00342316	0.00713835	0.128244	0.0112278	0.00100118	0.00877928	0.00149614	0.000291561	0.00399251	0.972163	0.115122	0.0184632	0.00873475	0.0187246	0.00625241	0.135769	0.0725056	0.0154802	0.0144369	0.414081	0.334575	0.0968834	0.350896	0.944265	0.449194	0.0427667	0.0307843	0.124407	0	0.574001	0.839212	0.0162156	0.0573875	0.00494561	0.00111855	0.0328282	0.00116714	0.295716	0.0226192	0.0393521	0.738346	0.843252	0.44265	0.0117397
26	Mac-Lilra2-Irf7lo	0.00135223	0.0430564	0.000759291	0.0311651	0.00296913	0.00326188	0.181324	0.00814345	0.00103334	0.00923309	0.00231123	0.00142784	0.00272322	0.99358	0.0657377	0.0133658	0.0279962	0.0198869	0.0023077	0.107297	0.0473332	0.00303858	0.0189891	0.288341	0.0851599	0.0252024	0.126191	1	0.0493294	0.00447042	0.00292463	0.123072	0.000890501	0.533729	1	0.0150364	0.0470015	0.00813363	0.00266076	0.00200631	0.00123348	0.0959669	0.0012812	0.0108905	0.701562	0.898649	0.292917	0.0111412
27	Mac-Slamf9	0.00302822	0.0247242	0.00218276	0.0017086	0.000685382	0.00162351	0.00220332	0.0127915	0.000645489	0.00997571	0.000852748	0.000411248	0.00174879	0.681514	0.175409	0.344711	0.000484683	0.111422	0.0780086	0.117434	0.0357447	0.0140335	0.385395	1	0.617009	0.0157914	0.130318	0.249157	1	1	1	0.0498075	0.00137964	0.705811	0.246737	0.0359691	0.0938726	0.00674967	0.00333162	0.409721	0.0019622	0.3059	0.029681	0.041692	0.496432	0.428916	0.754543	0.0365836
28	Mac-Slamf9-Mki67	0.00275715	0.0211137	0.000872533	0.00430952	0.00118371	0.00260732	0.00469717	0.0265587	0.00033611	0.00610206	0.000233182	0.000142046	0.00209154	0.562699	0.117195	0.237813	0.0105435	0.131662	0.0578701	0.427934	0.437231	0.285986	0.434065	0.758481	0.528986	0.028706	0.18893	0.170862	0.764463	0.776368	0.592468	0.0768266	0.00105421	0.505762	0.201128	0.0460486	0.0923545	0.0103705	0.0041047	0.208575	0.0013858	0.316331	0.0290844	0.0409193	0.419576	0.23497	0.516554	0.0165444
29	Mac-S100a9	0.0010562	0.0213792	0.00120399	0.0055899	0.00107044	0.00326984	0.0136926	0.0207409	0.00191779	0.00508041	0.000416652	0.00186338	0.00198096	0.458361	0.0942451	0.201191	0.000248011	0.040964	0.0423994	0.0649159	0.0525384	0.0274351	0.187658	0.753186	0.309366	0.015502	0.109364	0.152118	0.793204	0.318482	0.58572	0.0852609	0.00459809	0.402485	0.146311	0.0266578	0.0494567	0.0192283	0.00342905	0.25007	0.00499263	0.496985	0.0840118	0.099879	0.375114	0.174305	0.40036	0.0251662
30	cDC1-Clec9a	0.000708268	0.0331338	0.011452	0.0165756	0.00182413	0.00177737	0.0074371	0.0726318	0.00224057	0.00463035	0.00175295	0.00091199	0.0010417	0.655572	0.0395516	0.0061484	0.0181523	0.0809135	0.00155861	0.162286	0.0444409	0.0100113	0.015764	0.0516987	0.190441	0.0216999	0.0571725	0.0311886	0.279696	0.066548	0.0387445	0.982079	1	0.0391315	0.128613	0.110255	0.0847472	0.340649	0.0207187	0.0859959	0.00208103	0.203152	0.0138698	0.0251078	0.349302	0.172133	0.692705	0.0174769
31	cDC2-Cd38	0.00145595	0.00907241	0.00936591	0.00202814	0.00108489	0.00138303	0.000600824	0.0957885	0	0.00830737	0.00336186	0	0.00063158	0.722572	0.0117385	0.0340893	0.00884616	0.0199806	0.00259354	0.197944	0.0339588	0.0167453	0.0237549	0.267568	0.772082	0.0460137	0.235982	0.226775	0.746822	0.0961764	0.331969	0.872721	0.0120759	0.372565	0.230038	0.117299	0.102899	0.283143	0.0359538	0.216334	0.00196383	0.311076	0.0399063	0.0420864	0.694759	0.122368	0.934911	0.0800705
32	cDC2-Il1rl1	0.000830479	0.0386195	0.0159635	0.0264642	0.00142313	0.0044522	0.0119718	0.227012	0	0.00448083	0.00321141	0.000630185	0.00339668	0.619585	0.0585894	0.0417789	0.249873	0.0522054	0	0.124973	0.0229831	0.00369711	0.0261421	0.0278795	0.0701726	0.0771418	0.0705528	0.117205	0.0766338	0.0262123	0.0378607	0.508184	0.0770155	0.45794	0.647741	0.101715	0.0838394	0.150794	0.131984	0.0229027	0.00117508	0.0899506	0.00288711	0.00890963	0.485027	0.16385	0.7394	0.0286803
33	cDC2-Lilra5	0.00144386	0.00885452	0.0121287	0.00277791	0.000994062	0.00234118	0.00226776	0.0180981	0	0.0127067	0	0.000472836	0.00214391	0.746729	0.0157668	0.00715288	0.000407077	0.00731031	0.0123865	0.137831	0.024901	0.0159583	0.0162305	0.105486	0.121584	0.00757937	0.0212255	0.0385511	0.947978	0.0342631	0.0533582	0.755314	0.00160298	0.65169	0.0106401	1	0.0826775	0.400792	0.0133607	0.0560307	0.00186676	0.339666	0.0248161	0.0472752	0.492785	0.118178	0.69606	0.433966
34	cDC2-Mllt3	0	0.0401849	0	0.0270599	0	0.00602857	0.00905113	0.126175	0	0.00387027	0	0	0.00293075	0.675646	0.0651265	0.0215888	0.0497199	0.163682	0	0.100929	0.0103082	0	0.0377609	0	0.0150452	0.0202741	0.0221071	0.0321478	0.329165	0	0.012125	0.0820331	0	0.615261	0.026418	0.992951	0.755802	0.243541	0.0208796	0	0.00636501	0.0623323	0.00283026	0	0.220465	0.049539	0.327925	0.0491332
35	DC-Ccr7-Ido1	0.00202582	0.0246718	0	0.0135724	0.00402722	0.00341978	0.0021398	0.00499531	0	0.0016278	0	0	0.00196215	0.256224	0.0615681	0.0102124	0.102422	0.0242035	0.00497618	0.130157	0.13609	0.00589557	0.0240251	0.0484033	0.0934833	0.00849869	0.0363697	0.0221671	0.26299	0.0163587	0.0653928	0.0959179	0.0345742	0.102798	0.124679	0.0267254	0.0327636	1	1	0.990503	0	0.170295	0.0192704	0.015038	0.259382	0.109217	0.934109	0.0163896
36	Megakaryocyte	0	0.019179	0	0.00578144	0.00304418	0.00460204	0.0258816	0.0254794	0	0.00857093	0	0.00440322	0.00214874	0.131299	0.0222101	0.256602	0.00917052	0.0287686	0	0.0231101	0.0400661	0.025022	0.732394	0.047058	0.21546	0.0154656	0.0200225	0.0190408	0.0846849	0.0199384	0.110121	0.0159462	0.0832485	0.0328985	0.0175457	0.0100619	0.0957519	0.00722504	0	0.129873	1	0.357921	0.0175434	0.0262984	0.113785	0.0158201	0.0840077	0
37	acNeu_lo	0.00282849	0.0458956	0.00243916	0.0283548	0.00476546	0.00477854	0.0131524	0.00483692	0.000700664	0.0018337	0.00205805	0.000897712	0.00328492	0.9558	0.0599644	0.00517265	0.0190332	0.0193793	0.00172455	0.00763666	0.0168316	0.0044545	0.506465	0.0946086	0.016902	0.0120965	0.0332552	0.12556	0.138533	0.00438665	0.0043487	0.184807	0.000213788	0.485662	0.0250057	0.0145385	0.0138697	0.00756468	0.00327332	0.00689334	0.00174912	0.80817	0.184507	0.656398	0.89045	0.176609	0.273769	0.109897
38	acNeu_med	0.00620126	0.0550851	0.000148835	0.0494361	0.00618962	0.0116606	0.0180304	0.00367873	0.000944415	0.00115572	0.000458514	0.00130415	0.00372909	0.872805	0.111874	0.000662769	0.019654	0.0317058	0.00231237	0.0118885	0.0158468	0.0040726	0.275473	0.161547	0.019676	0.0166421	0.0329367	0.19157	0.480086	0.00339309	0.0030329	0.19639	0	0.614558	0.0230818	0.0155408	0.0103382	0.00475707	0.00239727	0.0147401	0.00151943	0.676451	0.0974957	0.441043	0.94083	0.347586	0.492068	0.222794
39	acNeu_hi	0.00733657	0.0751348	0.00113824	0.0620749	0.0176146	0.0189333	0.0267385	0.0141174	0.00113583	0.00194489	0.0018407	0.0022176	0.0089345	0.909711	0.18067	0.00257497	0.0319518	0.0629055	0.00578157	0.0170829	0.0245821	0.00998879	0.281436	0.204078	0.0409459	0.0379628	0.0516616	0.247999	0.646973	0.00355847	0.0037612	0.266234	0.00103637	0.719471	0.0399163	0.0256097	0.0229209	0.00878914	0.00542863	0.0328311	0.00152858	0.636945	0.122425	0.494251	0.906598	0.467326	0.712755	0.276964
40	acNeu-Il23a	0.00296368	0.0603331	0	0.0378688	0.0107529	0.0109434	0.011916	0.00905657	0	0.0038963	0	0	0.0106275	0.697033	0.154563	0.00781145	0.0474693	0.0460054	0.0034057	0.0244174	0.0405253	0.00869723	0.224119	0.129544	0.0419175	0.0255286	0.0175167	0.107035	0.235433	0	0.00749019	0.626806	0.00660823	0.727906	0.0403524	0.0579111	0.0156529	0.00805999	0.0283837	0.0229126	0.000936038	0.207134	0.0435858	0.0582094	1	0.670787	1	1
41	acNeu-Isg12-Cst7	0.00210924	0.0278429	0.00188974	0.00317185	0.00148807	0.00159499	0.00294992	0.00594206	0.00155024	0.0016227	0.000381233	0.00075941	0.00146676	0.611095	0.0175218	0.00845173	0.00101687	0.00772728	0.253212	0.0178845	0.0427196	0.0142531	0.148012	0.539398	0.799518	0.00489341	0.0590562	0.202405	0.854221	0.0714983	0.0682914	0.327392	0.00140583	0.918986	0.0146499	0.0544784	0.0156261	0.00447147	0.00188596	0.143909	0.00211271	0.445872	0.0856391	0.132937	0.69335	0.814358	0.5731	0.0478064
42	maNeu-Cst7	0.000935006	0.0118851	0.00153893	0.0021197	0.00184281	0.000700592	0.00340409	0.00254063	0.000399498	0.000604291	0.000398432	0.000540287	0.00223358	0.999732	0.01108	0.00263347	0.00116532	0.00393004	0.00991623	0.0172641	0.0451004	0.0298772	0.285877	0.111303	0.0628045	0.0107618	0.167952	0.22661	0.351814	0.0130338	0.0152734	0.213452	0.00029286	0.653786	0.0122998	0.0308635	0.00989843	0.00309959	0.000622996	0.0381976	0.00327319	0.87199	0.30842	0.718465	0.618675	0.28583	0.352362	0.017183
43	maNeu-Mmp9hi	0.000601186	0.00759137	0.000613963	0.00225309	0.000694582	0.000933267	0.00169644	0.00243591	0.000462849	0.00106484	0.000193372	0.000328419	0.00144975	0.909194	0.0145348	0.00683628	0.00035874	0.00413918	0.00220152	0.010466	0.0193962	0.013365	0.36726	0.120171	0.0530362	0.00319954	0.0273364	0.0618361	0.437272	0.0238046	0.0400155	0.160997	0.000674162	0.413746	0.0130966	0.028801	0.00812863	0.00396881	0	0.0305293	0.00185206	0.975874	0.757527	0.913161	0.568407	0.217764	0.166126	0.0119118
44	maNeu-Mmp9lo	0.0011999	0.0137122	0.00189829	0.00299411	0.00115875	0.0018156	0.00371162	0.00398344	0.000160002	0.000739798	0.000251234	0.000842246	0.00105009	0.95992	0.0187302	0.0129652	0.00180994	0.00682512	0.00630092	0.0167646	0.0326453	0.0163994	0.294407	0.192758	0.0679949	0.00723554	0.0652407	0.147262	0.524865	0.0355195	0.0504087	0.16665	0	0.587635	0.0188854	0.0243843	0.0118215	0.00393032	0	0.0412432	0.0015744	0.877194	0.360475	0.690723	0.693692	0.306838	0.319592	0.0317945
45	immNeu-Mmp8lo	0.00044455	0.00698696	0.00138456	0.00111596	0.00135587	0.000906399	0.00172878	0.00704309	0.000834685	0.00128886	0.000162926	0.000141921	0.000886547	0.773032	0.00749808	0.00296063	0.000264337	0.00272642	0.00532911	0.024169	0.223681	0.077013	0.257435	0.0277729	0.0942012	0.0062884	0.0382831	0.0144753	0.211219	0.00668915	0.0120929	0.118113	0.000586395	0.386406	0.00830348	0.0502691	0.0101877	0.00215405	0	0.0506416	0.00203704	0.989364	0.94826	0.620003	0.199245	0.0670133	0.0644557	0.0125602
46	immNeu-Mmp8hi	0.000207797	0.00648375	0.000427394	0.000910428	0.000297848	0.00112452	0.00180962	0.0036569	7.58504e-05	0.00117025	9.01288e-05	0.000284424	0.00127344	0.891256	0.00832412	0.00199949	0.000343452	0.00373458	0.00504871	0.0124226	0.043075	0.020118	0.376435	0.0505351	0.0576415	0.00628188	0.0429196	0.040182	0.302122	0.0154157	0.0175815	0.16363	0.00035079	0.423652	0.0083466	0.0417605	0.00965561	0.00205287	0.000521864	0.0320872	0.00197673	1	1	1	0.380917	0.15396	0.0993171	0.00967427
47	immNeu-Mki67	0.000883771	0.00601795	0.000601929	0.0014985	0.000527054	0.000972088	0.00167008	0.0095399	7.9697e-05	0.00122394	0.000555757	0.000337007	0.00156238	0.721421	0.00692342	0.00381675	0.000259974	0.00283356	0.00568348	0.115925	0.933024	0.94195	0.179638	0.03197	0.106423	0.00888678	0.0402514	0.0124091	0.195937	0.0085207	0.0127749	0.10266	0	0.3441	0.00718543	0.0847522	0.0150729	0.00170895	0	0.0509596	0.0025423	0.967613	0.722709	0.458114	0.146409	0.0412314	0.125903	0.00987719
48	preNeu	0.00055302	0.00644835	0.00135817	0.00176733	0.00136292	0.00113859	0.0028934	0.0260595	0.000113302	0.00767512	0.000998729	8.82667e-05	0.00110935	0.318254	0.011282	0.00480175	0.00542978	0.00365533	0.00650396	0.56016	0.512255	0.475283	0.0235041	0.0205586	0.404231	0.0137119	0.0453866	0.00748873	0.0915378	0.00291329	0.00626556	0.0210462	0.000348027	0.141499	0.00642681	0.0428103	0.0909426	0.00217441	0	0.0925809	0.00185935	0.505705	0.0437117	0.0414749	0.0909577	0.018903	0.0888712	0.00771444
49	preNeu-Mki67	0.000526931	0.00597864	0.000784115	0.00110793	0.00181195	0.000628224	0.00276642	0.0202036	0.000210514	0.00256538	0.00079937	0.00016508	0.00134357	0.595157	0.00773479	0.00235524	0.00132161	0.00583681	0.00549519	0.65865	0.820099	0.724946	0.0813507	0.0267736	0.206683	0.00788681	0.0351349	0.00878232	0.145138	0.00512639	0.00910812	0.0477054	0.000171912	0.315005	0.00701417	0.0685561	0.0360416	0.0026708	0.0004141	0.104641	0.00183833	0.866777	0.19366	0.0598024	0.0928025	0.0253439	0.139832	0.00758308
50	Neu-Vcan	0.000758912	0.0115609	0.00198051	0.00553793	0.00448592	0.000528287	0.0075115	0.0151157	0.00250115	0.000543558	0.00506497	0.00175722	0.00284292	0.842821	0.042871	0.00533597	0	0.0135038	0.00267639	0.0482038	0.11869	0.108043	0.191701	0.0600679	0.0486022	0.0610719	0.564488	0.219858	0.203442	0.0417397	0.0155089	0.172522	0	0.570373	0.114003	0.0213392	0.0219137	0.00444553	0	0.0691608	0.00417349	0.727616	0.248714	0.497571	0.577624	0.210081	0.34988	0.0293889
51	Neu-Vcan-Mki67	0.000463587	0.00947012	0.00186734	0.00318684	0.00178619	0.00146822	0.00674966	0.182721	0.000174173	0.00503024	0.000786526	0.00125159	0.00256635	0.612956	0.0163895	0.0723914	0.00754084	0.0157985	0.00752215	0.560679	0.764725	0.60956	0.0231407	0.0513565	0.181411	0.249108	0.591406	0.0948041	0.236093	0.0375486	0.0131872	0.0640962	0.0094445	0.318913	0.200533	0.0609861	0.172991	0.0202249	0.00447565	0.04837	0.00339793	0.326131	0.0274353	0.0441546	0.39768	0.0876086	0.396997	0.0100665
52	ILC2	0.0102126	0.0470919	0.00459355	0.0334202	0.00851318	0.010089	0.00990747	0.0327388	0.00080295	0.00591311	0.00768307	0.00149882	0.00362937	0.714369	0.0861406	0.00398122	0.0264928	0.0258395	0.0143227	0.243938	0.0180245	0.0172787	0.00594794	0.0156537	0.400253	0.0268889	0.0201284	0.00659614	0.149695	0	0.00910335	0.0242216	0	0.0686976	0.0227433	0.0207182	0.401727	0.0391846	0.00129961	0.0166591	0.000310486	0.174539	0.014866	0.0234154	0.164076	0.198115	0.232649	0.0457338
53	CD4_T-Aars1	0.000450253	0.0206442	0.00372249	0.0226714	0.00172136	0.000880085	0.00306099	0.0156241	0	0.00123864	0.0046685	0.00062538	0.00137208	0.840714	0.0649161	0.0124986	0.0555908	0.0110109	0.00943286	0.376895	0.0143925	0.00267066	0.0119672	0.0237614	0.379239	0.0109087	0.0155431	0.00929404	0.0573035	0.0515924	0.0138605	0.0328726	0.00204007	0.0555227	0.0565787	0.0184718	0.527182	0.0344634	0.00137858	0.00587597	0.00142577	0.0527273	0.00170546	0.00641969	0.114159	0.143409	0.294935	0.041906
54	CD4_T-Ccr4	0.00306021	0.0411903	0.00300111	0.0262617	0.00194307	0.00254645	0.00886617	0.0297827	0.000803406	0.0046164	0.00370965	0.00140172	0.00271628	0.867078	0.0676584	0.00885273	0.0620989	0.018664	0.00192407	0.417002	0.0164446	0.0049771	0.00734264	0.00698774	0.369547	0.0507494	0.0197482	0.0120405	0.0817723	0.0212265	0.00452086	0.0301827	0.000878557	0.0500445	0.0258991	0.0195014	0.519339	0.173623	0.00282561	0.004977	0.00105433	0.0830855	0.00383586	0.0100502	0.12903	0.160692	0.32667	0.0369877
55	CD4_T-Tnfrsf4	0.00121754	0.00802168	0.00301067	0.00146985	0.000944533	0.00108276	0.00318106	0.0494888	0	0.0105893	0	0.000671394	0.00192304	0.925213	0.0164413	0.0108663	0.00693519	0.00535023	0.00965451	0.485244	0.0404785	0.0139664	0.0135716	0.182651	0.719455	0.00333264	0.0291446	0.0127424	0.461363	0.809433	0.163411	0.120512	0.00114468	0.0426275	0.0184217	0.0243591	0.527857	0.030566	0	0.0381108	0.00265435	0.342961	0.0315366	0.0407352	0.121638	0.070294	0.301556	0.127854
56	CD4_T_ISG	0.000624713	0.0154622	0.00192616	0.00981527	0.00298112	0.00335322	0.00597344	0.0347371	0	0.0108547	0.00352835	0.000263105	0.00198816	0.910509	0.0375938	0.0070505	0.0231787	0.00930298	0.0185078	0.463455	0.0321521	0.014907	0.0197599	0.0892743	0.656284	0.0408087	0.0298511	0.019065	0.427714	0.0759971	0.0558591	0.0193643	0.00183494	0.041062	0.0157319	0.0214678	0.597239	0.186724	0.00199203	0.0268314	0.000805818	0.331723	0.0278041	0.043195	0.139072	0.0907761	0.269848	0.0233679
57	CD4_T-Znf683	0.000362124	0.0297743	0.00164308	0.0189181	0.00272635	0.00103613	0.00456362	0.0483875	0	0.000553491	0.00712131	0.000479828	0.00229031	0.982042	0.0705941	0.0158385	0.0697871	0.0120572	0	0.504413	0.0152067	0.00504352	0.00486054	0.0220033	0.464219	0.0105395	0.0113615	0.0099234	0.0668347	0.214426	0.0149666	0.0531682	0	0.0624738	0.0368113	0.019619	0.528307	0.0447332	0	0.00604162	0.000818011	0.0591175	0.00334781	0.0068882	0.112274	0.247158	0.37893	0.143843
58	Naive_T_Cd4	0.00429023	0.0581397	0.00532299	0.041855	0.00831797	0.0108358	0.0187834	0.0128662	0	0.00917173	0.00879867	0.00213278	0.00535483	0.950142	0.0954644	0.000543227	0.0241782	0.0277948	0.0025009	0.331053	0.00973949	0.00901696	0.00620738	0.0263714	0.812697	0.0198978	0.021895	0.0141994	0.145068	0.00802053	0.00869925	0.0490302	0	0.0596598	0.0221941	0.0185059	0.741337	0.595062	0.00324707	0.0112862	0.00174844	0.18041	0.00631198	0.0313771	0.180089	0.0972157	0.215804	0.0220439
59	CD8_T-Cx3cr1	0	0.0271594	0	0.0179139	0	0.00239506	0.00653865	0.083402	0	0.00173265	0.00848508	0	0	0.972761	0.0706536	0.0141491	0.0477323	0.0238103	0	0.352274	0.0235707	0.00623776	0.0116238	0.105376	0.61226	0.0160673	0.0215976	0.00548197	0.0529869	0	0	0.101376	0	0.0533189	0.0375182	0.0115263	0.528095	0.00627751	0	0.00805088	0	0.0713771	0.00156781	0.00483414	0.120338	0.217372	0.204478	0.0585188
60	CD8_T-Cd160	0.000537575	0.0080855	0.00362051	0.00217453	0.000450417	0.00198178	0.00156658	0.0470081	0.00101737	0.0123673	0	0.000472119	0.00228041	0.989223	0.0140055	0.00801225	0.00677174	0.00471513	0.0127479	0.346327	0.0326306	0.0169156	0.0156035	0.285741	0.890998	0.00263188	0.0453528	0.0152082	0.456932	0.14442	0.265247	0.588402	0	0.0430723	0.0132331	0.0259591	0.611938	0.0132749	0	0.0353773	0.000957305	0.336241	0.0297549	0.041327	0.11992	0.0493203	0.26902	0.0733006
61	CD8_T-Ppt1	0.00228274	0.0255127	0.00152731	0.0148666	0	0.00124015	0.0016535	0.0222457	0	0.00117221	0	0	0.00537612	0.949942	0.0673818	0.00486558	0.0928218	0.0147927	0	0.34713	0.0142508	0.00418564	0	0.131985	0.708221	0.00764445	0.0102765	0.0085793	0.0763635	0.0297419	0.0390306	0.12214	0	0.0583516	0.0315724	0.0107338	0.595516	0.0359838	0.00827765	0.005569	0	0.0593251	0.00133387	0.00466354	0.105114	0.17269	0.339399	0.120332
62	CD8_T-Mki67	0.000345881	0.0138564	0.00556118	0.0037937	0	0.00343052	0.00262079	0.0690425	0.000157103	0.00797365	0.000697577	0.000594606	0.0017671	0.861272	0.0256511	0.00368694	0.0161126	0.007042	0.0138361	0.855443	0.423609	0.21193	0.0210364	0.143727	0.568239	0.0228377	0.0320758	0.0114444	0.269767	0.335788	0.0859304	0.16506	0	0.0515253	0.0134799	0.0331094	0.416011	0.0491434	0	0.0256662	0.00199164	0.307355	0.0284138	0.0380061	0.121399	0.0649829	0.213325	0.0856409
63	CD8_T-Prc1-Mki67	0.00171307	0.0106293	0.00228135	0.00425682	0.00105954	0.00112505	0.00233022	0.0685299	0	0.00884505	0.00133546	0.000353681	0.00176224	0.930328	0.0152983	0.00481137	0.0124626	0.00605427	0.00627493	1	1	1	0.0100745	0.133138	0.703337	0.0292766	0.0323962	0.0127176	0.290949	0.293958	0.0971311	0.220181	0.000207406	0.0364649	0.0157167	0.0451251	0.651912	0.0301432	0.00147181	0.0240769	0.0015511	0.297302	0.0266013	0.0318661	0.115083	0.055721	0.284814	0.0684969
64	Naive_T_Cd8	0.00549369	0.0566669	0.00343195	0.0396881	0.00734126	0.0104605	0.0131209	0.0156366	0.0027511	0.00930915	0.0043781	0.00124511	0.00675533	0.918509	0.0890436	0	0.0228915	0.0273448	0	0.293709	0.0100067	0.00947081	0.0135146	0.0346713	0.674344	0.0204211	0.0561975	0.0111651	0.123459	0	0.00627146	0.0332887	0.00370206	0.0592441	0.0217044	0.022689	0.648601	0.476321	0	0.00769235	0.00299619	0.167991	0.00694814	0.0288962	0.166304	0.0626281	0.187129	0.0208745
65	Naive_T_DN	0.00273758	0.0496885	0.00386623	0.0315523	0.0038346	0.00947497	0.0132433	0.0155631	0.0017892	0.00598019	0.00256627	0.000447805	0.00265465	0.891352	0.0857002	0.00495477	0.0254541	0.0242447	0.0010848	0.294308	0.0150101	0.00771017	0.0148725	0.0282073	0.686799	0.0144384	0.0327611	0.0140069	0.148994	0.0148076	0.0122202	0.0553939	0.000597114	0.0640779	0.0278504	0.0191587	0.569183	0.543205	0	0.0190993	0.00264459	0.190756	0.0125458	0.0209815	0.165469	0.0732242	0.197505	0.0298232
66	Naive_T_DP	0.0127633	0.0502177	0.00791447	0.0591617	0.0127557	0	0.0133996	0.0241612	0	0.0112629	0	0	0	0.944994	0.085411	0	0	0.0505071	0	0.33423	0.0259748	0	0	0.0444884	0.861051	0.0146421	0.00479538	0.0311406	0.154771	0	0.0141767	0.0804371	0	0.0713998	0.0178435	0.0330961	1	0.604216	0	0	0	0.204703	0.00560326	0.0460906	0.160551	0.118932	0.203471	0.0240527
67	miscellaneousT	0.0012765	0.0331227	0.0161416	0.0203524	0.00464558	0.00376633	0.00825014	0.115432	0.000710853	0.0108229	0.0048596	0.000872146	0.00345648	0.963016	0.055928	0.00518329	0.0251141	0.0173894	0.00673313	0.380768	0.139191	0.113143	0.0135735	0.284491	0.396052	0.0115187	0.0676218	0.0134517	0.156101	0.0216981	0.0389548	0.681817	0.000509226	0.0560308	0.0231895	0.0248584	0.614564	0.0286375	0.00118523	0.0205191	0.0015773	0.206741	0.0173367	0.0254336	0.146077	0.0723014	0.295207	0.0586645
68	γδT	0	0	0	0.0198833	0.0403631	0	0.0657263	0.0431156	0	0	0	0	0	1	0.0514917	0	0.192064	0	0	0.365543	0	0	0	0.117032	0.337311	0	0	0	0.0290872	0	0	0.481312	0	0.134925	0	0	0	0.046394	0	0	0	0.234211	0	0	0.0795311	0	0.297088	0.138907
69	TCR_negative_T	0	0.0189769	0	0.0194594	0	0	0	0.291514	0	0	0	0	0	0.822601	0.0657511	0	0.096122	0	0	0	0	0	0	0.2961	0.105118	0	0.0455331	0	0	0	0	0	0	0	0.307247	0.0551157	0	0	0	0	0	0.227179	0	0.120647	0.240559	0.178542	0.191508	0
70	NK	0	0	0	0	0	0	0	0	0	0	0	0	0	0.756232	0	0	0.207105	0.104065	0	0.714108	0.280022	0.125207	0	0.260324	0.170552	0	0.123096	0	0.120312	0	0	1	0	0.0716724	0.163973	0	0	0.0791831	0	0	0	0.142974	0	0	0.0629277	0	0.25098	0
71	NKT	0.00320503	0.0415461	0.00766397	0.0280057	0.00402615	0.00518058	0.0112737	0.134439	0.00107453	0.00693492	0.00309247	0.0010581	0.00231382	0.976282	0.0771932	0.00536732	0.0318437	0.021332	0.000941531	0.298696	0.0464658	0.0345291	0.0135672	0.293142	0.355379	0.0163152	0.0430398	0.0117209	0.0831731	0.0050731	0.00895253	0.633511	0	0.0581788	0.0283584	0.0179019	0.457401	0.0175006	0	0.0111769	0.00171609	0.144054	0.00799063	0.0146433	0.145007	0.0662668	0.290499	0.0365169
72	B_Activated	0.00306332	0.0614966	0.00269802	0.0370151	0.00322469	0.00550759	0.0188749	0.00685288	0.00103258	0.00483632	0.00148731	0.00163699	0.00275681	0.767161	0.0530639	0.00204365	0.0044402	0.0203699	0.000877596	0.494826	0.00417989	0.00516697	0.00869057	0.0098145	0.138657	0.0124942	0.0314162	0.00867061	0.0384099	0.00890625	0.00127858	0.0174727	0	0.0627995	0.0288456	0.135443	0.138377	0.476057	0	0.00111549	0.00160298	0.122804	0.00258814	0.0143441	0.14714	0.0419467	0.0395162	0.0334754
73	B_Activated-Cd24	0.00178182	0.0546998	0.00226698	0.0381554	0.00550694	0.00320492	0.0132907	0.00892078	0.00309472	0.00323022	0.00372787	0.000276174	0.00342467	0.882028	0.0607507	0.00809974	0.0213	0.0206554	0	0.47917	0.0116845	0.00414065	0.0143895	0.0108383	0.252768	0.014129	0.0345573	0.0169925	0.0389079	0.00711347	0.00366991	0.0170916	0.00155912	0.0568011	0.0364263	0.338749	0.118393	0.387356	0	0.00478959	0.00151523	0.0945113	0.00122615	0.00879143	0.155907	0.0650746	0.0550906	0.0496753
74	B_Activated-Chl1	0.0191982	0.0996833	0	0.0529922	0	0.00432963	0.031518	0.0331366	0.0237315	0.00998983	0.00705566	0.00507244	0.0078401	0.816941	0.0660689	0	0.0201055	0.0196667	0	0.618068	0.00627656	0.0114066	0.0123893	0.00673011	0.163878	0.0439737	0.029373	0.0215468	0.0485266	0	0.00224096	0.0479579	0	0.104555	0.0379383	0.198161	0.22292	0.45741	0	0	0.0105957	0.112895	0.00572308	0	0.172555	0.103076	0.0365209	0.0205565
75	B_Activated-Jun	0.000994434	0.0753673	0.0021916	0.0443554	0.00522676	0.00415513	0.0221136	0.00415422	0.00228897	0.00312676	0	0.00119289	0.00330358	0.801352	0.0573021	0.00101633	0.0100626	0.0299474	0	0.268934	0.00818191	0.00755311	0.0174569	0.0095708	0.124183	0.0149009	0.0470027	0.0188677	0.0329922	0.0175592	0.00238556	0.0168879	0	0.0534986	0.0314721	0.136794	0.122507	0.493837	0	0	0.000436287	0.127456	0.00385668	0.0107062	0.17267	0.0481046	0.0229471	0.0473797
76	B_ISG	0.00714258	0.0497766	0	0.0463036	0.00966717	0.0122086	0.0157128	0.00227797	0	0.00666162	0	0	0.00509808	0.746693	0.116572	0.00879453	0.0136921	0.0571261	0	0.443951	0.0168147	0	0.0139932	0.0633276	0.309607	0.0311051	0.0176894	0.0171604	0.380379	0.0338467	0.0493101	0.0546719	0	0.106814	0.0163445	0.279122	0.151444	0.45773	0	0.0443492	0.00220096	0.214352	0.0103472	0.0211399	0.206908	0.0704411	0.139266	0.0478437
77	B1-b	0.00109618	0.0556691	0.00216257	0.04003	0.00639281	0.00693415	0.0133253	0.0113574	0.00327078	0.0093333	0.00113465	0.00227351	0.00496723	0.762781	0.0555458	0.00509731	0.0233954	0.021491	0	0.425883	0.0178213	0.0050697	0.00951094	0.0163911	0.135874	0.0735305	0.0311675	0.0293381	0.0384487	0.144226	0.000727563	0.0550851	0	0.0735214	0.0336249	0.171005	0.180424	0.378074	0	0	0.00100824	0.116591	0.00183786	0.0193447	0.145384	0.0601836	0.0439612	0.0394633
78	B_Plasma_cell	0.00380555	0.0521428	0	0.0329579	0.00612814	0.00193727	0.0146983	0.010599	0.00165862	0.00118795	0.00602639	0.000436106	0.00269864	0.412926	0.0788351	0.00881872	0.0638448	0.0193011	0.0109282	0.207174	0.0479952	0.0134033	0.0174693	0.00538764	0.00909251	0.0395919	0.0209287	0.0438095	0.0277538	0.0139437	0.00749907	0.0775177	0	0.111828	0.043365	0.0142938	0.443441	0.0116405	0	0.00210445	0.00229506	0.10217	0.00331237	0.0102384	0.158597	0.0761425	0.120326	0.0288724
79	Erythrocyte	0.0003692	0.0264456	0.000894356	0.0240588	0.0045699	0.00500219	0.00681956	0.0161586	0.00175936	0.00148957	0.00289118	0.001836	0.00307219	0.104339	0.0594795	0.00642676	0.0352889	0.0380851	0.0121771	0.0141292	0.0431945	0.0102464	0.00556288	0.0399288	0.0170384	0.013566	0.0215355	0.0126189	0.108379	0.0153581	0.0276401	0.0445244	0.00162789	0.0609991	0.0395304	0.00460331	0.0385218	0.00635753	0	0.0199747	0.00230226	0.23072	0.0140341	0.0268726	0.144361	0.0450708	0.0677098	0.00629744
[truncated: 35 more columns]

## Sheet: markers_percentage
Table S3. Clustermarkers of 79 cell subpopulations and genes used for manual annotation.
cluster_number	cluster_name	Aqp5	Sftpc	Foxj1	Scgb1a1	Prx	Ccl21	LOC101837498	Serpinf1	Col13a1	Upk3b	Fgf18	Higd1b	Acta2	Ptprc	Marco	Trem2	Fbp1	Cd36	LOC101833537	Mcm6	Mki67	Top2a	F13a1	Fcgr4	Cd38	Tppp3	Vcan	LOC106022329	Irf7	Il10	Slamf9	Itgax	Clec9a	Sirpa	LOC101833744	LOC101841130	Mllt3	Ccr7	Ccl22	Ido1	Clec1b	S100a9	Mmp9	Mmp8	Il1b	Tnf	Cdkn1a	Il23a
1	Epi_ATI	84.0187	41.6822	0.46729	23.7383	4.85981	5.04673	8.41121	1.86916	0.841121	9.34579	0.0934579	1.86916	2.05607	22.6168	30.7477	0.560748	2.52336	12.1495	0.373832	7.19626	2.8972	1.49533	0.934579	2.80374	23.9252	65.2336	3.64486	5.14019	30.8411	0.186916	0.747664	2.33645	0.280374	25.514	5.14019	7.75701	12.5234	3.08411	0.0934579	2.99065	1.86916	65.8879	2.14953	5.88785	56.6355	5.42056	49.2523	1.86916
2	Epi_ATII	18.1208	99.3289	0.805369	30.8725	1.87919	4.16107	6.30872	3.48993	0.671141	0.536913	0.402685	1.61074	2.01342	31.1409	24.2953	1.74497	3.3557	37.1812	0.134228	15.302	7.11409	3.89262	1.87919	8.99329	5.90604	10.3356	8.5906	5.50336	27.5168	0.536913	3.75839	2.68456	0.268456	19.3289	7.65101	10.0671	6.57718	4.2953	0.134228	4.02685	2.28188	76.9128	4.02685	8.99329	58.1208	7.51678	28.9933	1.47651
3	Epi_Ciliated	3.49462	34.1398	77.957	41.129	1.07527	5.64516	5.64516	0.806452	0.268817	0	0	0.268817	1.6129	29.8387	27.957	0.268817	6.45161	19.3548	0.268817	10.4839	3.76344	2.41935	2.68817	5.64516	6.1828	98.3871	6.98925	5.91398	25	0.537634	3.49462	1.88172	0.268817	16.9355	6.45161	12.3656	5.10753	4.56989	0	6.72043	1.07527	64.5161	3.22581	7.25806	57.7957	6.72043	60.2151	1.07527
4	Epi_Club	4.5614	34.0351	2.80702	94.386	1.75439	3.15789	5.26316	1.05263	0.350877	0.701754	0.701754	0.350877	2.10526	28.7719	28.4211	2.45614	17.193	41.7544	2.10526	10.8772	5.96491	3.85965	1.05263	3.85965	1.40351	10.8772	5.61404	3.85965	17.8947	0.350877	1.40351	2.10526	0	23.1579	9.47368	7.36842	8.07018	5.61404	0	2.80702	0.701754	60.3509	0.350877	5.61404	57.193	7.36842	26.3158	2.10526
5	Endo_CA	1.53649	29.9189	0.0853606	23.6449	83.5681	5.88988	18.1818	1.70721	0.341443	0.256082	0.298762	2.21938	2.04866	22.7913	29.3214	0.384123	3.07298	83.6961	0.170721	8.79215	3.41443	2.04866	0.981647	2.90226	2.26206	71.0627	3.96927	3.71319	41.528	0.170721	0.768246	2.00598	0.213402	63.423	3.67051	5.71916	15.2796	2.1767	0	30.4738	2.43278	66.752	2.56082	5.29236	57.6184	5.29236	65.7277	1.36577
6	Endo_LEC	1.74129	30.597	1.99005	24.3781	1.74129	98.5075	19.403	1.74129	0.497512	0.497512	10.4478	0.248756	2.98507	26.8657	34.3284	0	1.74129	9.45274	1.99005	13.9303	2.73632	1.49254	0	2.48756	4.22886	20.6468	5.72139	4.72637	41.5423	0	1.24378	2.73632	0.248756	55.7214	3.9801	9.95025	6.46766	4.47761	0	3.48259	0.995025	71.8905	2.48756	7.46269	57.9602	8.20896	46.2687	1.24378
7	Endo_VEC	1.97339	34.612	0.243902	22.5055	22.5277	6.31929	90.6652	7.84922	1.01996	0.554324	0.310421	8.04878	3.50333	28.0488	30.1552	1.24169	3.39246	82.2838	0.776053	21.3082	4.67849	2.59424	2.59424	5.58758	6.25277	32.7494	15.5876	5.25499	39.0687	0.243902	2.54989	2.57206	0.532151	24.1463	5.4102	9.68958	32.6608	3.83592	0.0443459	26.408	9.33481	73.2594	3.56984	8.13747	59.7118	6.96231	57.5831	1.81818
8	Fib_AF	2.07469	36.3071	1.20332	25.0207	1.82573	6.30705	6.14108	84.6473	7.3029	0.954357	2.78008	0.539419	7.3029	29.1286	33.0705	1.12033	3.90041	9.66805	8.13278	21.7842	5.3527	3.27801	1.86722	5.51867	10.9129	50.9129	59.4606	5.93361	39.2531	0.248963	2.28216	2.90456	0.0414938	34.4398	7.42739	15.3527	14.2324	3.60996	0.124481	3.52697	0.829876	74.8133	4.35685	8.46473	64.4398	7.42739	43.527	1.70124
9	Fib-Col13a1	1.72911	28.2421	0	17.0029	4.75504	3.45821	7.20461	7.06052	68.2997	0.576369	0.576369	2.16138	15.9942	22.6225	17.0029	0.432277	2.30548	10.6628	0.144092	12.9683	2.59366	2.01729	0.864553	1.72911	3.17003	35.5908	8.78963	4.46686	13.2565	0	1.00865	1.72911	0	14.2651	4.61095	8.21326	6.91643	2.44957	0	2.88184	2.16138	60.6628	1.58501	4.89914	48.5591	4.32277	14.5533	0.864553
10	Fib_Mesothelial	0	48	0	26	0	4	6	4	0	100	20	0	18	34	30	2	8	10	0	24	4	4	0	2	18	30	22	2	30	0	0	6	0	18	12	26	20	0	0	16	0	82	2	12	64	8	44	0
11	Fib_Myofibroblast	0.787879	26.3636	1.75758	18.303	2.06061	4.18182	3.45455	4.72727	7.09091	0.424242	61.5758	2	17.9394	23.2727	25.5758	0.727273	3.57576	7.21212	2.18182	15.8788	3.57576	2.24242	1.0303	4	3.15152	55.2727	45.2727	4.06061	21.697	0.0606061	1.09091	2.30303	0.0606061	33.5758	4.12121	8.9697	22.6061	3.75758	0	2.48485	1.0303	68.9091	3.21212	5.09091	54.4848	4.9697	36.6061	1.39394
12	Fib_Pericyte	2.29008	21.374	0	22.9008	2.29008	3.05344	6.10687	0.763359	1.52672	0	0	96.1832	10.687	21.374	20.6107	0	3.81679	10.687	0	16.0305	3.05344	1.52672	0.763359	1.52672	41.9847	70.229	5.34351	4.58015	12.2137	0	0.763359	0.763359	0	9.92366	2.29008	0.763359	14.5038	1.52672	0	0	0.763359	68.7023	2.29008	1.52672	54.1985	5.34351	21.374	0.763359
13	Fib_SMC	1.71821	31.6151	0	19.244	1.71821	3.09278	4.12371	4.12371	6.52921	0.343643	1.03093	51.5464	89.0034	26.8041	25.7732	0.343643	2.06186	16.1512	0.687285	16.1512	5.15464	2.06186	0.343643	7.90378	4.811	51.89	6.87285	3.43643	25.7732	0.343643	4.46735	1.37457	0	13.0584	4.811	8.24742	11.3402	2.06186	0	2.74914	0.687285	72.8522	3.43643	6.52921	60.1375	4.46735	26.4605	3.09278
14	AM-Trem2	0.72904	34.9332	0.36452	22.661	0.850547	0.668287	1.57959	2.00486	0.18226	1.33657	0.668287	0.303767	2.24787	93.3779	70.9599	87.6063	47.8736	41.8591	0.607533	23.633	11.7254	2.97691	10.3888	44.7145	24.4228	30.3767	15.9174	17.0109	47.4484	8.14095	42.0413	43.8032	0.18226	98.9064	74.5443	18.226	5.77157	6.19684	3.40219	0.54678	0.850547	58.0194	4.43499	4.00972	92.7096	75.3949	94.593	10.3281
15	AM-Fbp1	0.694645	31.4327	0.332851	25.4124	0.665702	1.37482	2.40232	1.93922	0.144718	1.88133	0.520984	0.318379	2.05499	92.1852	90.5355	15.4559	79.8842	41.5195	1.75109	22.7062	7.0767	2.24313	5.06512	16.7438	11.9537	40.2171	13.5601	19.9276	42.6773	1.36035	42.8799	56.903	0.202605	94.3271	78.9146	13.8061	4.02315	4.67438	0.419682	0.347323	0.564399	55.123	1.01302	3.57453	86.0926	47.67	66.903	8.94356
16	AM-Cd36	4.2739	58.8235	0.459559	48.8741	4.35815	15.3952	11.7647	4.80239	0.421262	10.6924	0.865502	1.01869	6.57935	94.5849	99.4792	1.70037	41.5211	83.3563	3.06373	27.0987	7.46017	3.59222	4.77941	12.0481	6.64828	47.258	12.6149	34.0303	55.7445	0.260417	20.8563	58.1419	0.122549	96.3082	78.4467	16.8275	5.41513	7.13082	0.168505	2.12929	1.43229	85.5316	3.72243	14.1697	96.0095	56.273	67.6164	14.7289
17	AM-Gbp1	1.20664	21.8703	0.15083	10.1056	0.754148	4.97738	3.16742	1.80995	0.301659	11.6139	0.452489	0.15083	2.11161	95.4751	99.8492	1.96078	13.5747	71.9457	38.914	34.6908	18.8537	9.80392	9.65309	57.7677	50.0754	20.2112	27.7526	61.991	97.7376	1.65913	68.3258	44.6456	0.15083	93.6652	83.1071	18.4012	8.89894	3.31825	0.15083	2.86576	2.11161	98.19	20.9653	21.5686	95.6259	63.1976	81.9005	7.54148
18	AM-Mcm6	7.95455	77.5	1.36364	61.8182	7.95455	27.2727	20.4545	7.27273	0.454545	13.4091	1.59091	1.81818	11.1364	97.7273	100	1.36364	54.5455	94.3182	2.95455	80.6818	35.9091	22.2727	5.68182	13.6364	7.27273	67.5	22.7273	46.1364	67.7273	1.13636	25.4545	72.2727	0	98.8636	86.1364	25.6818	8.63636	10.9091	0.227273	2.04545	1.81818	96.8182	7.04545	23.6364	98.6364	72.2727	70	19.7727
19	AM-Cd36-Mki67	8.60215	75.5078	0.716846	64.7551	6.69056	27.4791	20.0717	7.64636	0.238949	9.319	2.03106	1.55317	12.3059	97.73	100	0.716846	62.2461	87.8136	6.81004	84.4683	98.4468	96.6547	5.97372	17.6822	11.1111	69.773	21.7443	43.7276	75.7467	0.716846	30.227	70.9677	0.119474	98.9247	84.8268	50.5376	14.6953	9.43847	0.238949	3.82318	2.62843	96.0573	10.5137	26.6428	98.4468	80.6452	96.4158	30.3465
20	AM-Fbp1-Mki67	1.76152	35.9079	0.406504	29.4038	1.08401	1.76152	2.57453	2.98103	0.271003	1.89702	0.542005	0.406504	2.71003	87.1274	89.1599	23.9837	78.0488	44.0379	1.49051	54.2005	77.2358	57.9946	5.82656	18.5637	11.6531	44.8509	25.4743	21.2737	44.4444	2.57453	41.1924	57.3171	0	89.5664	71.9512	36.7209	9.6206	5.42005	0.542005	0	0.135501	62.4661	1.49051	6.09756	88.3469	60.0271	81.8428	13.8211
21	IM-F13a1	1.81488	38.4755	0.544465	23.412	1.63339	5.08167	8.16697	3.26679	1.08893	0.181488	1.27042	0.544465	3.44828	89.2922	45.0091	65.5172	13.2486	43.3757	0.544465	27.2232	6.71506	1.81488	70.5989	60.98	15.971	25.5898	8.71143	25.5898	62.4319	11.0708	31.216	19.2377	0.907441	91.1071	70.7804	15.245	7.25953	6.35209	6.71506	1.99637	0	66.9691	3.44828	7.80399	85.2995	47.0054	82.5771	3.81125
22	Mac-Cd38	0.558376	13.9086	0.329949	2.66497	0.329949	1.01523	1.72589	14.7208	0.101523	4.16244	0.0253807	0.35533	1.64975	98.9848	20.8122	13.1472	0.279188	6.16751	1.9797	22.1827	15.9137	7.91878	30.8122	99.2893	93.5025	27.4619	87.0558	84.1117	99.1117	13.8325	78.6041	14.0609	0.152284	93.3249	41.8782	13.8579	10.6599	4.82234	0.304569	25.2538	1.95431	99.8985	19.7208	21.066	98.7817	51.7259	96.1168	3.70558
23	Mac-Tppp3	0.199568	7.9827	0.582072	1.69632	0.349243	0.814901	1.71296	24.9293	0.0831532	3.32613	0.0332613	0.232829	1.56328	98.9356	8.28206	10.7933	0.133045	2.34492	0.415766	18.9756	21.7362	9.29652	13.687	46.6323	39.6973	70.6469	98.7693	70.597	83.6188	6.5691	8.43173	9.42957	0.0997838	89.057	77.7316	13.055	9.16348	2.17861	0.166306	3.27623	1.4635	99.867	18.5598	29.6857	98.5531	50.5239	91.6681	1.82937
24	Mono_ISGlo	1.0101	50.0587	2.30209	35.518	1.85577	5.37938	9.79563	55.2032	0.258398	6.36599	0.375852	0.634249	2.72492	97.8858	36.9744	40.6859	5.14447	13.4367	0.117454	8.78553	6.41297	1.83228	43.2699	15.1045	6.45995	42.8236	95.5837	56.6831	19.2859	2.74841	0.892647	7.02373	0.0704722	88.9829	94.832	8.24524	6.34249	6.43646	0.822175	0.399342	1.40944	75.922	1.47992	8.12779	98.9899	29.5748	88.4191	2.77191
25	Mac-Lilra2-Irf7hi	1.47198	19.9905	0.0949668	13.9126	0.997151	5.50807	34.0456	3.22887	0.237417	4.13105	0.2849	0.189934	2.46914	99.2877	34.5204	4.17854	1.61443	6.88509	0.474834	24.0266	21.7949	5.93542	3.08642	83.0959	49.4302	29.4872	58.642	99.7151	86.4198	2.37417	11.396	13.1054	0	88.9839	92.2127	8.87939	6.03039	2.70655	0.0474834	3.03894	0.807217	96.6287	12.0133	18.5185	99.1453	69.8955	78.2526	2.18424
26	Mac-Lilra2-Irf7lo	0.543747	33.91	0.148295	25.3089	0.741473	2.32328	44.6861	2.17499	0.247158	3.21305	0.346021	0.444884	1.38408	97.6273	27.0885	2.71873	4.74543	6.67326	0.0988631	13.8408	10.2818	0.840336	2.96589	62.0366	13.0005	9.34256	25.9516	99.1102	13.5442	0.247158	1.08749	10.2323	0.0988631	79.8319	92.1898	6.47553	3.65793	4.44884	0.148295	0.197726	0.64261	62.1354	0.543747	4.15225	97.5284	62.432	52.8423	1.43351
27	Mac-Slamf9	2.06484	34.7549	0.7912	3.41567	0.405249	2.60517	1.89116	6.75415	0.289464	8.78039	0.173678	0.463142	2.06484	99.1895	50.3281	53.8402	0.212273	39.0583	5.94365	34.1374	22.2887	9.08915	59.9575	99.9421	86.8391	11.1733	51.428	79.8919	99.9228	40.7951	99.286	8.37514	0.385951	97.7615	58.9734	28.5604	15.2837	6.40679	0.63682	25.1061	2.3929	99.9421	25.7816	32.4199	98.0702	60.5751	97.144	6.25241
28	Mac-Slamf9-Mki67	2.71903	27.6435	0.302115	6.34441	0.60423	3.02115	3.02115	10.8761	0.151057	5.89124	0.151057	0.151057	2.1148	86.858	36.5559	44.4109	1.66163	41.994	4.98489	59.3656	72.9607	45.1662	56.7976	92.5982	70.997	14.0483	50.9063	61.9335	94.4109	32.4773	78.5498	10.7251	0.453172	81.7221	46.5257	33.0816	16.4653	8.30816	0.60423	15.861	1.51057	99.3958	22.5076	27.3414	88.9728	41.994	78.7009	4.53172
29	Mac-S100a9	0.256542	7.49102	0.153925	1.89841	0.153925	1.02617	2.20626	2.71934	0.153925	1.18009	0.0513084	0.30785	0.410467	56.9523	16.3161	17.0344	0.0513084	6.51616	1.07748	5.48999	7.49102	3.28374	13.648	86.8651	26.8856	3.12981	16.3161	24.6793	83.3248	7.08055	62.5449	3.79682	0.256542	44.5357	16.2648	5.43869	2.20626	3.84813	0.102617	7.28579	1.12878	96.9728	13.8019	14.7255	71.7291	12.2114	48.2299	1.8471
30	cDC1-Clec9a	0.324675	34.0909	2.92208	18.5065	0.974026	2.92208	5.19481	20.7792	0.974026	2.92208	0.649351	0.649351	0.974026	95.1299	26.9481	1.94805	4.54545	30.5195	0.324675	28.8961	15.9091	4.22078	4.54545	27.9221	29.8701	12.6623	22.7273	18.5065	54.2208	4.54545	19.4805	75.6494	82.1429	19.1558	29.8701	46.7532	9.09091	57.1429	2.5974	3.24675	1.62338	87.3377	11.3636	17.2078	91.2338	23.7013	91.8831	4.54545
31	cDC2-Cd38	1.22951	13.1148	2.45902	3.27869	0.409836	2.04918	0.409836	28.2787	0	6.96721	0.409836	0	0.819672	99.1803	10.6557	9.42623	2.45902	8.60656	0.409836	36.0656	17.623	9.42623	6.96721	74.5902	80.7377	20.4918	54.5082	62.2951	98.7705	7.78689	66.8033	63.1148	1.22951	79.5082	44.2623	41.3934	10.6557	62.7049	5.7377	14.7541	2.04918	97.9508	24.5902	25.4098	99.1803	26.2295	96.7213	11.8852
32	cDC2-Il1rl1	0.672646	38.7892	3.58744	28.9238	0.672646	3.81166	5.8296	42.1525	0	2.69058	0.896861	0.44843	2.24215	86.7713	32.7354	9.41704	28.6996	18.6099	0	21.0762	8.07175	1.79372	3.36323	13.4529	17.0404	23.0942	20.1794	33.8565	26.009	1.79372	12.5561	36.5471	4.70852	75.3363	72.6457	35.8744	7.62332	36.9955	12.5561	1.12108	0.896861	64.1256	1.79372	6.27803	88.1166	23.7668	80.2691	5.15695
33	cDC2-Lilra5	0.426743	6.54339	2.13371	1.70697	0.284495	1.13798	0.56899	3.55619	0	4.40967	0	0.142248	0.853485	94.3101	5.9744	1.42248	0.142248	2.13371	0.56899	16.5007	7.39687	4.26743	2.7027	34.8506	18.3499	2.41821	6.54339	12.5178	98.0085	1.84922	15.505	39.2603	0.142248	84.7795	2.41821	99.1465	5.6899	72.1195	0.711238	4.26743	1.13798	98.293	9.67283	15.7895	83.2148	13.6558	77.6671	35.7041
34	cDC2-Mllt3	0	25.5102	0	18.3673	0	3.06122	3.06122	20.4082	0	1.02041	0	0	1.02041	90.8163	21.4286	2.04082	8.16327	31.6327	0	11.2245	2.04082	0	3.06122	0	3.06122	7.14286	6.12245	9.18367	53.0612	0	3.06122	5.10204	0	78.5714	6.12245	98.9796	36.7347	44.898	1.02041	0	3.06122	38.7755	1.02041	0	65.3061	7.14286	44.898	7.14286
35	DC-Ccr7-Ido1	0.760456	23.1939	0	13.308	1.14068	2.28137	1.52091	1.14068	0	1.14068	0	0	1.52091	60.076	26.2357	2.28137	14.4487	7.22433	0.380228	20.5323	26.2357	2.28137	3.80228	22.8137	16.3498	4.18251	12.1673	9.88593	45.6274	1.52091	15.9696	8.74525	4.56274	26.9962	22.4335	11.0266	3.80228	95.4373	59.6958	31.5589	0	67.3004	10.2662	9.88593	73.7643	17.1103	89.3536	3.04183
36	Megakaryocyte	0	9.09091	0	2.84091	0.568182	1.13636	4.54545	3.97727	0	1.13636	0	0.568182	0.568182	23.8636	5.68182	19.8864	0.568182	3.97727	0	2.84091	7.38636	3.40909	44.8864	9.09091	23.2955	3.40909	5.11364	3.40909	15.3409	1.13636	17.6136	0.568182	5.11364	5.11364	2.27273	3.40909	3.97727	2.84091	0	4.54545	100	89.7727	5.68182	6.25	35.7955	1.70455	14.2045	0
37	acNeu_lo	0.516529	20.7231	0.227273	12.9339	0.650826	1.8595	2.78926	0.671488	0.0619835	0.382231	0.154959	0.18595	0.867769	91.8905	14.2045	0.578512	1.67355	3.50207	0.0413223	0.795455	2.55165	0.650826	33.5021	17.8512	1.78719	2.83058	6.13636	21.374	17.6033	0.113636	0.826446	8.07851	0.0103306	55.2066	3.47107	3.16116	0.640496	2.10744	0.144628	0.289256	0.454545	99.7314	28.8843	73.8223	99.2045	13.719	33.688	7.75826
38	acNeu_med	0.945758	21.9193	0.0278164	18.7761	0.751043	3.81085	3.19889	0.417246	0.0834492	0.222531	0.0556328	0.278164	0.973574	85.1182	23.4214	0.0556328	1.66898	5.0904	0.0556328	1.00139	2.25313	0.556328	17.1349	26.9541	1.83588	3.58832	5.0904	28.4006	52.6008	0.0834492	0.528512	7.6217	0	60.8901	2.80946	2.89291	0.445063	1.30737	0.0834492	0.639777	0.361613	97.3853	14.6314	51.5438	99.4159	21.5021	50.7928	12.6008
39	acNeu_hi	1.8039	38.837	0.148557	32.152	2.97114	9.44397	6.81239	2.2708	0.169779	0.509338	0.212224	0.679117	3.39559	93.6545	47.326	0.297114	3.56537	14.1129	0.233447	2.12224	5.22071	1.95246	24.2148	42.6995	5.43294	11.0993	10.7598	46.3285	74.6604	0.148557	0.848896	14.028	0.0636672	80.5603	6.79117	6.83362	1.27334	3.20458	0.297114	1.67657	0.573005	97.5594	23.2598	63.4338	99.7241	36.6299	76.2946	19.2912
40	acNeu-Il23a	0.529801	23.7086	0	14.702	1.3245	3.57616	2.25166	1.0596	0	0.662252	0	0	2.64901	76.2914	31.2583	0.927152	4.10596	7.41722	0.13245	2.11921	5.16556	1.3245	13.245	22.5166	3.84106	5.16556	2.64901	17.0861	31.2583	0	1.3245	24.6358	0.397351	70.4636	4.63576	10.9934	0.662252	1.98675	1.0596	0.927152	0.264901	62.5166	7.28477	9.40397	98.9404	38.1457	85.6954	41.9868
41	acNeu-Isg12-Cst7	0.489956	15.1886	0.269476	1.93533	0.269476	0.759432	0.881921	1.1024	0.195982	0.489956	0.0489956	0.195982	0.612445	79.0789	5.63449	1.29838	0.122489	1.86183	6.39392	2.37629	8.96619	2.86624	13.6698	82.6311	67.2464	1.61685	13.6943	41.2298	95.8844	2.42528	14.9682	18.6918	0.122489	91.7442	2.74375	15.4336	1.02891	1.49437	0.122489	6.14895	0.955414	99.2896	19.5002	26.5556	97.3542	56.4429	71.6561	3.99314
42	maNeu-Cst7	0.330345	8.63615	0.188768	1.43936	0.448325	0.448325	1.10901	0.613497	0.0943841	0.212364	0.0707881	0.212364	1.03823	98.7494	4.22369	0.448325	0.165172	1.15621	0.377537	2.71354	12.9542	7.24398	29.6602	30.3445	9.5092	4.27088	33.7187	53.5158	67.1779	0.637093	3.84615	15.479	0.023596	87.2109	2.3832	11.3025	0.755073	1.15621	0.023596	2.24162	1.2034	99.9764	54.3889	83.6715	96.7437	34.5682	62.2463	2.05286
43	maNeu-Mmp9hi	0.157197	4.82821	0.134741	1.34741	0.112284	0.516506	0.494049	0.449135	0.0673703	0.314395	0.0224568	0.134741	0.538962	95.6434	4.73838	1.16775	0.0449135	1.07792	0.112284	1.39232	4.87312	2.85201	33.3708	33.3258	8.08444	1.07792	6.84932	15.4278	71.8168	1.12284	9.83607	10.3301	0.0449135	61.3744	2.4927	8.75814	0.561419	1.57197	0	1.72917	0.673703	100	85.4256	87.7386	93.3977	23.1754	31.8662	1.36986
44	maNeu-Mmp9lo	0.237342	7.35759	0.316456	1.66139	0.158228	0.817511	0.922996	0.632911	0.0263713	0.237342	0.0263713	0.263713	0.369198	96.7036	5.43249	1.68776	0.184599	1.47679	0.237342	2.1097	7.27848	3.19093	26.0549	44.3038	8.5443	1.92511	12.8165	31.0127	75.7648	1.34494	11.4451	9.88924	0	73.4441	3.11181	6.88291	0.685654	1.42405	0	2.1097	0.659283	100	55.6962	79.2194	97.9167	28.4283	49.789	2.95359
45	immNeu-Mmp8lo	0.325556	8.89853	0.434075	1.19371	0.379816	0.81389	0.86815	2.17037	0.217037	0.759631	0.0542594	0.108519	0.542594	94.7368	3.85241	0.81389	0.108519	1.24797	0.379816	5.04612	46.0119	15.898	38.8497	13.9989	21.8665	4.50353	19.5876	7.05372	61.096	0.542594	5.2089	14.3787	0.108519	78.4048	2.98426	26.4786	0.976668	1.51926	0	4.44927	1.51926	100	93.5974	78.5676	75.2577	13.9989	25.3934	2.87575
46	immNeu-Mmp8hi	0.0669643	6.45089	0.111607	0.982143	0.111607	0.736607	0.825893	0.9375	0.0223214	0.446429	0.0223214	0.111607	0.870536	98.0357	4.50893	0.46875	0.0892857	1.47321	0.334821	2.54464	14.1741	6.76339	44.7991	20.3125	10.7812	3.30357	15.8482	14.8884	70.3348	0.9375	6.07143	15.6473	0.0669643	76.2277	2.47768	18.058	0.892857	1.25	0.0446429	2.38839	1.13839	100	97.8348	92.433	88.8393	24.7098	30.5134	1.89732
47	immNeu-Mki67	0.233754	10.0047	0.233754	2.43104	0.327256	1.21552	1.21552	4.48808	0.0467508	1.12202	0.0935016	0.327256	1.77653	96.8677	6.54511	1.30902	0.0935016	1.82328	0.467508	27.1622	97.8027	93.8756	34.7826	20.5236	31.6036	7.19963	24.3572	8.18139	65.7784	0.935016	7.15288	14.8668	0	80.8789	3.50631	48.9481	2.01029	1.49603	0	5.5166	2.10379	100	88.4058	68.677	78.4479	12.4825	49.8831	2.7583
48	preNeu	0.349301	8.93214	0.499002	2.59481	0.499002	1.29741	1.39721	11.0279	0.0998004	5.73852	0.0499002	0.149701	1.39721	71.1078	7.33533	1.29741	1.79641	2.04591	0.648703	67.2156	76.1477	61.1277	6.83633	16.018	66.1178	9.08184	25.499	5.88822	41.6667	0.449102	4.44112	3.69261	0.149701	49.1517	3.54291	31.7365	12.4251	2.09581	0	10.0798	1.74651	98.9521	26.2974	23.503	61.6766	6.63673	40.1198	1.79641
49	preNeu-Mki67	0.342466	10.3881	0.228311	2.62557	0.97032	1.14155	2.22603	9.7032	0.114155	1.99772	0.285388	0.228311	1.59817	96.0616	7.81963	1.0274	0.399543	3.25342	0.799087	85.9018	95.5479	78.8242	20.3196	20.4338	54.6233	8.39041	26.0845	7.42009	58.847	0.742009	6.05023	8.50457	0.0570776	82.5342	3.99543	46.1187	5.99315	2.62557	0.0570776	9.81735	1.94064	100	52.3402	30.3653	72.6598	9.13242	60.0457	2.05479
50	Neu-Vcan	0.178571	6.96429	0.178571	2.85714	1.07143	0.178571	1.96429	2.32143	0.178571	0.178571	0.357143	0.357143	0.892857	86.4286	8.21429	0.714286	0	2.67857	0.178571	6.25	23.9286	14.4643	21.25	16.7857	6.96429	15.1786	68.3929	47.5	46.7857	1.60714	2.32143	11.7857	0	70.8929	13.5714	8.21429	1.25	1.42857	0	2.67857	1.07143	98.5714	42.5	65.8929	90.3571	24.4643	58.0357	3.03571
51	Neu-Vcan-Mki67	0.446828	13.5836	0.670241	4.46828	0.714924	1.74263	2.41287	51.2958	0.134048	4.11081	0.223414	0.49151	2.36819	90.1251	11.0813	22.0733	2.01072	5.94281	0.670241	69.7051	92.3592	71.8052	5.85344	28.597	39.6336	65.5943	77.8374	43.9231	71.1349	3.70867	6.2109	7.73012	0.759607	76.899	42.1358	35.4334	22.4754	8.40036	0.402145	4.46828	2.3235	98.2574	22.3414	27.6586	89.0527	22.9223	78.9991	2.63628
52	ILC2	1.91257	25.4098	0.68306	18.0328	1.36612	4.37158	2.45902	5.87432	0.136612	1.63934	0.68306	0.409836	1.50273	85.6557	23.6339	0.546448	3.27869	6.01093	0.409836	23.6339	3.27869	3.14208	0.546448	3.96175	43.4426	7.24044	5.19126	1.77596	24.8634	0	1.63934	1.63934	0	13.1148	4.64481	5.87432	19.3989	10.6557	0.136612	0.68306	0.136612	65.4372	3.96175	5.60109	54.0984	19.5355	36.8852	5.60109
53	CD4_T-Aars1	0.124688	11.2219	0.498753	12.4688	0.249377	0.374065	0.74813	2.24439	0	0.249377	0.374065	0.124688	0.498753	88.404	17.581	1.74564	6.23441	2.24439	0.249377	31.7955	2.86783	0.374065	1.12219	5.98504	37.2818	2.99252	3.11721	2.49377	11.0973	1.24688	2.61845	1.87032	0.124688	9.72569	8.85287	4.86284	22.0698	8.85287	0.124688	0.374065	0.374065	28.6783	0.498753	1.87032	39.0274	13.4663	44.6384	3.86534
54	CD4_T-Ccr4	0.792079	25.5941	0.445545	17.4752	0.49505	1.53465	2.87129	5.69307	0.148515	1.58416	0.39604	0.445545	1.18812	94.6535	23.5644	1.53465	8.61386	4.90099	0.0990099	41.1386	4.10891	1.08911	1.08911	2.12871	42.7228	13.1188	5.74257	3.9604	18.9604	0.841584	1.33663	2.27723	0.0990099	11.5842	5.34653	6.13861	28.2673	37.7228	0.148515	0.29703	0.49505	48.8119	1.13861	3.21782	52.0792	17.6733	53.1683	4.60396
55	CD4_T-Tnfrsf4	0.537153	6.80394	0.537153	1.34288	0.179051	0.716204	0.984781	10.2954	0	4.2077	0	0.358102	0.895255	95.9714	6.62489	2.14861	0.984781	1.70098	0.358102	52.462	10.0269	3.76007	2.32766	51.3876	77.9767	1.70098	9.4897	4.9239	80.4834	22.3814	33.0349	8.7735	0.0895255	11.6383	4.2077	9.75828	33.393	9.1316	0	2.59624	1.25336	99.1047	12.265	14.0555	56.3115	10.564	58.0125	17.2784
56	CD4_T_ISG	0.168634	10.6239	0.337268	6.07083	0.505902	2.02361	2.19224	7.9258	0	4.04722	0.337268	0.168634	0.84317	96.6273	12.3103	1.34907	3.54132	3.03541	0.84317	50.253	8.60034	3.03541	2.86678	28.4992	68.8027	12.1417	9.61214	6.23946	73.1872	2.69815	14.3339	1.51771	0.168634	10.118	3.54132	7.75717	33.8954	40.4722	0.168634	2.02361	0.505902	96.6273	10.6239	14.1653	56.8297	12.3103	49.9157	3.54132
57	CD4_T-Znf683	0.0893655	17.0688	0.268097	11.1707	0.357462	0.536193	1.25112	7.95353	0	0.178731	0.625559	0.178731	0.80429	97.0509	21.6265	1.96604	8.13226	3.03843	0	42.4486	2.8597	0.893655	0.536193	5.89812	48.168	3.12779	2.8597	2.94906	14.6559	5.1832	3.21716	3.48525	0	12.6899	7.05987	5.36193	25.3798	11.1707	0	0.268097	0.357462	33.6014	0.80429	1.60858	42.538	24.2181	56.1215	13.3155
58	Naive_T_Cd4	1.07066	33.5118	0.642398	23.6617	1.49893	5.03212	5.46039	2.24839	0	2.56959	0.749465	0.535332	2.24839	96.0385	27.9443	0.107066	2.78373	6.95931	0.107066	31.2634	1.92719	1.82013	0.749465	7.06638	72.0557	5.88865	5.78158	3.96146	26.5525	0.321199	1.71306	2.99786	0	11.8844	4.60385	5.03212	33.833	90.7923	0.214133	0.428266	0.535332	75.3747	1.71306	8.35118	61.4561	10.9208	39.1863	2.35546
59	CD8_T-Cx3cr1	0	16.129	0	12.9032	0	1.29032	1.93548	14.8387	0	0.645161	0.645161	0	0	94.1935	22.5806	1.93548	5.80645	6.45161	0	32.2581	3.87097	0.645161	1.29032	25.8065	62.5806	5.16129	4.51613	1.29032	12.2581	0	0	5.80645	0	9.67742	7.09677	3.22581	26.4516	1.93548	0	0.645161	0	38.0645	0.645161	1.29032	47.7419	20	37.4194	5.80645
60	CD8_T-Cd160	0.191205	7.93499	0.860421	1.91205	0.191205	1.24283	0.669216	10.7075	0.191205	4.97132	0	0.286807	1.24283	98.7572	5.73614	1.62524	1.14723	1.72084	0.669216	44.6463	9.65583	4.58891	2.58126	71.2237	86.9981	1.33843	14.0535	6.30975	81.9312	6.02294	49.2352	37.0937	0	12.7151	3.72849	10.1338	40.153	5.54493	0	2.58126	0.573614	99.2352	12.8107	15.6788	58.2218	7.64818	57.1702	11.0899
61	CD8_T-Ppt1	0.826446	16.9421	0.413223	10.3306	0	0.826446	0.413223	4.54545	0	0.413223	0	0	2.06612	97.9339	21.0744	0.413223	11.5702	4.13223	0	32.6446	3.30579	1.23967	0	30.1653	67.3554	2.89256	2.89256	2.89256	16.5289	1.23967	8.26446	7.43802	0	13.2231	7.02479	3.30579	31.405	9.09091	0.413223	0.413223	0	35.9504	0.413223	1.65289	43.8017	19.0083	56.1983	11.9835
62	CD8_T-Mki67	0.30722	13.6713	1.38249	4.30108	0	2.45776	1.68971	19.0476	0.15361	4.60829	0.15361	0.460829	1.68971	94.47	12.2888	1.07527	2.91859	2.76498	1.38249	77.4194	66.5131	27.0353	3.53303	48.3871	70.8141	8.60215	13.5177	6.75883	64.0553	13.2104	25.8065	15.5146	0	15.5146	5.22273	17.9724	34.7158	14.1321	0	2.61137	0.768049	94.47	13.5177	16.129	63.9017	13.2104	53.7634	15.5146
63	CD8_T-Prc1-Mki67	0.84666	15.9925	0.940734	6.77328	0.658514	1.78739	1.78739	25.1176	0	5.92662	0.376294	0.28222	1.97554	98.8711	12.9821	1.97554	2.63405	4.04516	0.658514	90.2164	99.4356	94.1675	3.38664	55.9737	87.3001	12.9821	19.191	9.31326	76.0113	14.111	33.0198	24.2709	0.0940734	19.191	8.27846	28.7865	60.1129	14.3932	0.188147	3.10442	1.12888	97.5541	19.5673	21.0724	77.9868	15.8043	75.7291	16.9332
64	Naive_T_Cd8	1.38462	34.3077	0.461538	23.5385	1.38462	5.69231	4.46154	2.92308	0.307692	3.23077	0.461538	0.461538	2.76923	95.3846	27.3846	0	2.76923	6.92308	0	31.3846	2.30769	1.84615	1.53846	10.4615	67.2308	6.15385	12	3.84615	23.8462	0	1.53846	2.15385	0.307692	12.3077	4.76923	6.30769	31.5385	84.7692	0	0.307692	1.07692	72.3077	1.84615	7.38462	58.1538	7.38462	37.2308	2.76923
65	Naive_T_DN	0.61792	24.3048	0.411946	15.2935	0.566426	3.70752	3.24408	2.26571	0.257467	1.44181	0.257467	0.15448	0.875386	91.2461	21.2667	0.46344	2.36869	4.94336	0.0514933	25.1802	2.57467	1.02987	1.33883	6.02472	57.518	3.55304	6.28218	3.24408	24.3048	0.411946	2.16272	2.67765	0.0514933	9.88671	3.96498	3.91349	22.966	81.3594	0	0.7724	0.669413	66.2719	2.67765	4.42842	49.7425	6.69413	31.2049	2.72915
66	Naive_T_DP	3.22581	30.6452	1.6129	33.871	1.6129	0	4.83871	3.22581	0	3.22581	0	0	0	98.3871	25.8065	0	0	12.9032	0	32.2581	6.45161	0	0	12.9032	74.1935	3.22581	1.6129	9.67742	32.2581	0	3.22581	6.45161	0	16.129	4.83871	9.67742	48.3871	96.7742	0	0	0	87.0968	1.6129	11.2903	54.8387	12.9032	38.7097	3.22581
67	miscellaneousT	0.477766	23.19	3.41786	13.9287	1.02903	2.57258	2.90334	22.8592	0.110254	4.5204	0.477766	0.29401	1.6538	98.53	20.8747	1.32304	3.52811	5.54943	0.514517	42.7784	20.5807	12.7894	2.57258	69.129	55.4208	4.88791	18.3388	6.21095	39.0665	1.5068	14.1492	40.0221	0.110254	15.9133	5.76994	10.8784	39.8015	11.2459	0.0735024	2.20507	1.02903	76.7732	8.74678	10.7313	64.7189	10.7681	58.3609	8.85704
68	γδT	0	0	0	11.1111	11.1111	0	11.1111	11.1111	0	0	0	0	0	100	11.1111	0	11.1111	0	0	33.3333	0	0	0	22.2222	33.3333	0	0	0	11.1111	0	0	22.2222	0	22.2222	0	0	0	11.1111	0	0	0	66.6667	0	0	22.2222	0	44.4444	11.1111
69	TCR_negative_T	0	12.5	0	12.5	0	0	0	25	0	0	0	0	0	75	12.5	0	12.5	0	0	0	0	0	0	50	12.5	0	12.5	0	0	0	0	0	0	0	25	12.5	0	0	0	0	0	50	0	12.5	50	12.5	25	0
70	NK	0	0	0	0	0	0	0	0	0	0	0	0	0	85.7143	0	0	14.2857	14.2857	0	57.1429	28.5714	14.2857	0	28.5714	14.2857	0	14.2857	0	14.2857	0	0	28.5714	0	14.2857	14.2857	0	0	14.2857	0	0	0	42.8571	0	0	14.2857	0	28.5714	0
71	NKT	0.749197	23.2965	1.03461	15.9829	0.856225	2.64003	2.88976	20.7635	0.107028	1.7838	0.321085	0.321085	0.820549	95.6118	22.5116	0.749197	3.71031	4.85194	0.0713521	28.8263	7.17089	4.10275	1.49839	61.0774	41.634	4.99465	9.41848	3.49625	17.6953	0.285408	2.28327	31.823	0	11.559	5.2087	5.2087	22.5116	5.77952	0	0.606493	0.784873	58.2233	2.49732	4.13842	51.6233	7.09954	46.2005	3.99572
72	B_Activated	0.690521	32.4545	0.313873	20.3076	0.596359	2.60515	5.08475	1.25549	0.188324	1.28688	0.125549	0.502197	0.94162	87.6962	15.6309	0.282486	0.502197	4.48839	0.0313873	40.7721	0.973007	0.847458	0.94162	2.60515	16.1645	3.79787	8.1607	2.51099	7.87822	0.313873	0.251099	1.03578	0	11.0483	4.86503	30.5085	6.52856	80.7282	0	0.094162	0.502197	61.2367	0.721908	3.73509	51.4438	4.51977	8.09793	3.42122
73	B_Activated-Cd24	0.553506	36.3469	0.369004	26.1993	1.10701	1.84502	4.61255	2.02952	0.553506	1.29151	0.369004	0.184502	1.47601	96.31	23.8007	1.29151	3.13653	5.71956	0	44.8339	3.50554	1.10701	2.02952	3.50554	33.9483	5.35055	10.7011	4.98155	10.8856	0.369004	1.10701	1.29151	0.184502	13.0996	8.30258	69.1882	6.82657	79.3358	0	0.369004	0.922509	58.1181	0.553506	3.32103	63.6531	8.67159	13.8376	6.64207
74	B_Activated-Chl1	4.87805	41.4634	0	30.4878	0	3.65854	9.7561	6.09756	3.65854	2.43902	1.21951	1.21951	1.21951	96.3415	24.3902	0	3.65854	6.09756	0	54.878	1.21951	2.43902	2.43902	2.43902	23.1707	10.9756	9.7561	6.09756	13.4146	0	1.21951	2.43902	0	21.9512	7.31707	47.561	12.1951	79.2683	0	0	2.43902	60.9756	1.21951	0	63.4146	10.9756	9.7561	3.65854
75	B_Activated-Jun	0.2849	41.3105	0.2849	24.5014	1.1396	1.7094	5.69801	0.854701	0.2849	0.854701	0	0.2849	1.1396	90.8832	18.2336	0.2849	1.1396	6.55271	0	25.0712	1.7094	1.1396	1.9943	2.849	15.9544	4.5584	13.3903	5.41311	7.12251	0.569801	0.569801	0.854701	0	9.97151	5.98291	32.4786	5.98291	82.0513	0	0	0.2849	63.8177	1.1396	3.1339	61.5385	5.69801	5.41311	4.8433
76	B_ISG	2.09424	27.2251	0	26.178	2.09424	6.28272	4.71204	1.04712	0	2.09424	0	0	1.57068	93.1937	31.9372	1.04712	2.09424	13.6126	0	43.4555	3.66492	0	2.09424	18.3246	35.6021	9.42408	4.18848	5.75916	64.9215	1.57068	9.94764	3.14136	0	20.4188	3.14136	55.4974	8.90052	85.3403	0	2.6178	1.04712	81.6754	3.66492	6.80628	69.6335	8.90052	30.3665	4.71204
77	B1-b	0.591716	38.856	0.394477	30.7692	1.38067	5.12821	5.52268	2.76134	0.591716	3.15582	0.197239	0.788955	2.5641	93.2939	25.0493	0.788955	3.74753	7.49507	0	45.9566	5.12821	1.18343	1.38067	7.88955	21.6963	16.9625	11.8343	11.4398	10.6509	7.29783	0.394477	3.74753	0	19.9211	9.27022	46.1538	11.6371	71.4004	0	0	0.788955	69.6252	0.986193	7.69231	63.5108	9.66469	13.0178	5.12821
78	B_Plasma_cell	2.46305	50.2463	0	37.4384	1.97044	1.97044	8.37438	4.92611	0.985222	0.985222	0.985222	0.492611	2.46305	83.7438	45.3202	3.44828	13.3005	10.8374	0.492611	32.0197	13.3005	3.94089	3.94089	2.95567	3.44828	16.7488	12.3153	22.1675	11.33	1.47783	3.94089	10.8374	0	39.9015	15.7635	8.867	37.4384	11.33	0	0.492611	1.97044	73.399	3.44828	7.38916	76.3547	18.2266	41.3793	6.40394
79	Erythrocyte	0.135135	14.1892	0.135135	13.3784	0.810811	2.2973	1.75676	2.83784	0.135135	0.405405	0.27027	0.540541	1.08108	25.1351	16.7568	0.810811	3.91892	8.10811	0.405405	1.75676	7.83784	1.89189	0.675676	11.4865	2.2973	3.64865	5.54054	3.51351	21.7568	0.675676	5.81081	2.56757	0.135135	11.3514	6.89189	1.35135	2.2973	2.2973	0	1.08108	0.675676	72.973	3.51351	6.75676	52.2973	5	15	0.945946
[truncated: 35 more columns]
