# Supplementary material for: Single-cell spatiotemporal analysis reveals alveolar dendritic cell–T cell immunity hubs defending against pulmonary infection
Source: Cell Discov. 2024 Oct 16;10:103. doi: 10.1038/s41421-024-00733-5 (PMC11484931; doi:10.1038/s41421-024-00733-5)
Supplement: Supplementary file 5 — Supplementary Table S4 [file 41421_2024_733_MOESM5_ESM.xlsx]

## Sheet: total_cell_num
Table S4. Total and virus-positive cell number.
Number of total cells detected in scRNA-seq.
cluster_num	cluster_name	d0	d2	d5	d7	d14
1	Epi_ATI	225	608	66	55	116
2	Epi_ATII	233	169	85	132	126
3	Epi_Ciliated	127	115	24	27	79
4	Epi_Club	90	68	13	10	104
5	Endo_CA	422	1311	240	62	308
6	Endo_LEC	106	212	29	20	35
7	Endo_VEC	1662	1537	588	326	397
8	Fib_AF	661	1022	231	136	360
9	Fib-Col13a1	294	171	90	6	133
10	Fib_Mesothelial	25	8	2	3	12
11	Fib_Myofibroblast	338	599	263	74	376
12	Fib_Pericyte	38	38	22	2	31
13	Fib_SMC	70	111	42	30	38
14	AM-Trem2	1	1	0	1	1643
15	AM-Fbp1	49	82	18	8	6753
16	AM-Cd36	3169	7491	253	36	2107
17	AM-Gbp1	2	75	396	179	11
18	AM-Mcm6	109	305	21	1	4
19	AM-Cd36-Mki67	69	693	48	21	6
20	AM-Fbp1-Mki67	15	66	5	4	648
21	IM-F13a1	86	128	25	8	304
22	Mac-Cd38	1	0	2330	1608	1
23	Mac-Tppp3	4	0	4792	1215	2
24	Mono_ISGlo	3124	0	6	1	1126
25	Mac-Lilra2-Irf7hi	1	548	906	643	8
26	Mac-Lilra2-Irf7lo	1090	18	7	1	907
27	Mac-Slamf9	0	2	441	4735	4
28	Mac-Slamf9-Mki67	0	27	158	475	2
29	Mac-S100a9	0	1	231	1710	7
30	cDC1-Clec9a	85	2	61	89	71
31	cDC2-Cd38	0	2	71	166	5
32	cDC2-Il1rl1	190	15	9	5	227
33	cDC2-Lilra5	0	11	104	585	3
34	cDC2-Mllt3	40	0	0	1	57
35	DC-Ccr7-Ido1	3	23	20	82	135
36	Megakaryocyte	17	1	110	39	9
37	acNeu_lo	5910	1043	80	477	2170
38	acNeu_med	910	2186	4	35	460
39	acNeu_hi	443	3642	45	86	496
40	acNeu-Il23a	15	437	6	9	288
41	acNeu-Isg12-Cst7	0	66	894	3120	2
42	maNeu-Cst7	47	22	3387	757	25
43	maNeu-Mmp9hi	197	6	941	3267	42
44	maNeu-Mmp9lo	219	51	709	2747	66
45	immNeu-Mmp8lo	1	0	1553	288	1
46	immNeu-Mmp8hi	3	0	3245	1221	11
47	immNeu-Mki67	0	0	1691	446	2
48	preNeu	7	0	1874	101	22
49	preNeu-Mki67	2	0	1521	229	0
50	Neu-Vcan	15	3	499	39	4
51	Neu-Vcan-Mki67	54	19	1885	204	76
52	ILC2	184	235	75	59	179
53	CD4_T-Aars1	4	0	1	1	796
54	CD4_T-Ccr4	495	121	22	15	1367
55	CD4_T-Tnfrsf4	0	1	226	876	14
56	CD4_T_ISG	2	64	204	312	11
57	CD4_T-Znf683	9	6	1	6	1097
58	Naive_T_Cd4	425	286	56	88	79
59	CD8_T-Cx3cr1	5	3	0	4	143
60	CD8_T-Cd160	0	0	115	924	7
61	CD8_T-Ppt1	2	0	1	1	238
62	CD8_T-Mki67	24	21	169	390	47
63	CD8_T-Prc1-Mki67	50	1	374	584	54
64	Naive_T_Cd8	306	167	48	44	85
65	Naive_T_DN	715	569	198	203	257
66	Naive_T_DP	25	24	2	6	5
67	miscellaneousT	446	272	230	1005	768
68	gdT	1	0	1	2	5
69	TCR_negative_T	1	2	0	1	4
70	NK	1	1	1	1	3
71	NKT	797	443	174	309	1080
72	B_Activated	3094	7	1	0	84
73	B_Activated-Cd24	321	7	0	0	214
74	B_Activated-Chl1	78	0	0	0	4
75	B_Activated-Jun	344	0	0	0	7
76	B_ISG	25	123	13	28	2
77	B1-b	412	3	0	0	92
78	B_Plasma_cell	49	5	1	5	143
79	Erythrocyte	97	51	67	274	251

## Sheet: Roe_value
Table S4. Total and virus-positive cell number.
Temporal enrichment of 79 cell subpopulations.
cluster_num	cluster_name	d0	d2	d5	d7	d14
1	Epi_ATI	1.07057	3.20496	0.275394	0.239683	0.577115
2	Epi_ATII	1.59227	1.27948	0.509398	0.826181	0.900332
3	Epi_Ciliated	1.73811	1.74364	0.288047	0.338437	1.13051
4	Epi_Club	1.60774	1.34576	0.203654	0.163611	1.94257
5	Endo_CA	0.916975	3.15598	0.457334	0.123389	0.699789
6	Endo_LEC	1.34245	2.97449	0.322082	0.231986	0.463479
7	Endo_VEC	1.87617	1.92221	0.582097	0.337053	0.4686
8	Fib_AF	1.39637	2.39187	0.427947	0.263136	0.795195
9	Fib-Col13a1	2.15678	1.38976	0.578999	0.0403134	1.02019
10	Fib_Mesothelial	2.54558	0.90245	0.178589	0.279775	1.27761
11	Fib_Myofibroblast	1.04292	2.0476	0.71165	0.209125	1.21309
12	Fib_Pericyte	1.47683	1.63612	0.749801	0.0711896	1.25973
13	Fib_SMC	1.22468	2.15146	0.644393	0.480713	0.695151
14	AM-Trem2	0.00309305	0.00342668	0	0.00283288	5.31369
15	AM-Fbp1	0.0361023	0.0669328	0.0116303	0.00539845	5.20244
16	AM-Cd36	1.23575	3.23618	0.0865178	0.0128573	0.859098
17	AM-Gbp1	0.015358	0.638044	2.66671	1.25892	0.0883217
18	AM-Mcm6	1.26122	3.90976	0.213089	0.0105975	0.0483945
19	AM-Cd36-Mki67	0.419702	4.66994	0.256042	0.116991	0.0381605
20	AM-Fbp1-Mki67	0.103479	0.504418	0.0302488	0.0252733	4.6742
21	IM-F13a1	0.794628	1.31027	0.202574	0.0677011	2.93704
22	Mac-Cd38	0.00129217	0	2.64031	1.90304	0.00135111
23	Mac-Tppp3	0.00338677	0	3.55812	0.942199	0.00177063
24	Mono_ISGlo	3.73615	0	0.00629278	0.00109535	1.40807
25	Mac-Lilra2-Irf7hi	0.00241746	1.46766	1.92072	1.42367	0.0202218
26	Mac-Lilra2-Irf7lo	2.74314	0.0501857	0.0154489	0.00230495	2.38671
27	Mac-Slamf9	0	0.00217689	0.379958	4.26069	0.00410914
28	Mac-Slamf9-Mki67	0	0.230043	1.0656	3.34575	0.0160828
29	Mac-S100a9	0	0.00289395	0.52917	4.09112	0.0191194
30	cDC1-Clec9a	1.40503	0.0366254	0.884248	1.3474	1.22715
31	cDC2-Cd38	0	0.0462321	1.29916	3.17231	0.109086
32	cDC2-Il1rl1	2.16888	0.189697	0.0900954	0.0522748	2.70944
33	cDC2-Lilra5	0	0.0882552	0.6605	3.88024	0.0227172
34	cDC2-Mllt3	2.07803	0	0	0.0475808	3.09626
35	DC-Ccr7-Ido1	0.0580741	0.493259	0.339523	1.45384	2.73254
36	Megakaryocyte	0.49176	0.0320472	2.79045	1.03326	0.272219
37	acNeu_lo	3.10835	0.607732	0.0368986	0.229774	1.19336
38	acNeu_med	1.28872	3.42969	0.00496771	0.045397	0.681157
39	acNeu_hi	0.478647	4.35951	0.0426385	0.0851042	0.560357
40	acNeu-Il23a	0.101149	3.26466	0.0354813	0.0555844	2.03064
41	acNeu-Isg12-Cst7	0	0.0911956	0.977821	3.56401	0.00260823
42	maNeu-Cst7	0.0564617	0.0292796	3.5682	0.832899	0.0314027
43	maNeu-Mmp9hi	0.225232	0.00759979	0.943478	3.42101	0.0502094
44	maNeu-Mmp9lo	0.294031	0.0758586	0.834781	3.37791	0.092654
45	immNeu-Mmp8lo	0.00276243	0	3.76219	0.72866	0.00288844
46	immNeu-Mmp8hi	0.00340926	0	3.23394	1.27085	0.0130708
47	immNeu-Mki67	0	0	3.52962	0.972258	0.00497746
48	preNeu	0.0177835	0	4.1751	0.235007	0.0584404
49	preNeu-Mki67	0.00581183	0	3.87606	0.609479	0
50	Neu-Vcan	0.13637	0.030216	3.97839	0.324739	0.0380242
51	Neu-Vcan-Mki67	0.122843	0.0478847	3.7605	0.425038	0.180776
52	ILC2	1.27975	1.81076	0.457451	0.375836	1.30176
53	CD4_T-Aars1	0.0253923	0	0.00556699	0.00581411	5.28357
54	CD4_T-Ccr4	1.24759	0.33786	0.0486257	0.0346256	3.60251
55	CD4_T-Tnfrsf4	0	0.00504952	0.903338	3.65686	0.0667211
56	CD4_T_ISG	0.0171709	0.608735	1.53593	2.45334	0.0987476
57	CD4_T-Znf683	0.0409477	0.030243	0.00398993	0.0250022	5.21873
58	Naive_T_Cd4	2.31664	1.72712	0.267692	0.439333	0.450265
59	CD8_T-Cx3cr1	0.164231	0.109167	0	0.120333	4.91126
60	CD8_T-Cd160	0	0	0.490864	4.11906	0.035625
61	CD8_T-Ppt1	0.0420757	0	0.0184493	0.0192682	5.2354
62	CD8_T-Mki67	0.187693	0.181946	1.15905	2.79345	0.384331
63	CD8_T-Prc1-Mki67	0.239472	0.00530603	1.57084	2.56175	0.270426
64	Naive_T_Cd8	2.39676	1.44913	0.329703	0.315644	0.696136
65	Naive_T_DN	1.87445	1.65259	0.455209	0.487421	0.704486
66	Naive_T_DP	2.05289	2.18335	0.144023	0.45125	0.429306
67	miscellaneousT	0.834494	0.563824	0.377393	1.72225	1.50252
68	gdT	0.565685	0	0.496081	1.0362	2.95744
69	TCR_negative_T	0.636396	1.41008	0	0.582864	2.6617
70	NK	0.727309	0.805759	0.637818	0.666131	2.28145
71	NKT	1.44761	0.891423	0.277154	0.514035	2.05111
72	B_Activated	4.94415	0.0123924	0.00140136	0	0.140353
73	B_Activated-Cd24	3.01525	0.0728454	0	0	2.10186
74	B_Activated-Chl1	4.84282	0	0	0	0.259678
75	B_Activated-Jun	4.98963	0	0	0	0.106165
76	B_ISG	0.666383	3.63224	0.303882	0.683569	0.0557423
77	B1-b	4.1372	0.0333746	0	0	0.96598
78	B_Plasma_cell	1.2289	0.138924	0.0219937	0.11485	3.74998
79	Erythrocyte	0.667355	0.388724	0.404239	1.72654	1.80564

## Sheet: Roe_value of Fig.1f
Table S4. Total and virus-positive cell number.
Temporal enrichment of selected cell subpopulations in Fig.1f.
cluster_num	cluster_name	d0	d2	d5	d7	d14
30	cDC1-Clec9a	0.870313	0.0747036	2.3608	1.26351	0.813438
31	cDC2-Cd38	0	0.094298	3.46856	2.97479	0.0723098
32	cDC2-Il1rl1	1.34346	0.386918	0.24054	0.04902	1.79601
33	cDC2-Lilra5	0	0.180011	1.76343	3.63863	0.0150585
34	cDC2-Mllt3	1.28719	0	0	0.0446182	2.05242
35	DC-Ccr7-Ido1	0.0359727	1.00608	0.906473	1.36331	1.81132
53	CD4_T-Aars1	0.0157287	0	0.014863	0.00545209	3.50232
54	CD4_T-Ccr4	0.772789	0.689123	0.129823	0.0324697	2.388
55	CD4_T-Tnfrsf4	0	0.0102993	2.41177	3.42917	0.0442274
56	CD4_T_ISG	0.0106361	1.24162	4.10068	2.30058	0.0654568
57	CD4_T-Znf683	0.0253641	0.0616856	0.0106525	0.0234455	3.45934
58	Naive_T_Cd4	1.43499	3.52275	0.714696	0.411978	0.298467
59	CD8_T-Cx3cr1	0.101729	0.222665	0	0.112841	3.25553
60	CD8_T-Cd160	0	0	1.31053	3.86258	0.0236147
61	CD8_T-Ppt1	0.0260628	0	0.0492567	0.0180685	3.47039
62	CD8_T-Mki67	0.116262	0.371108	3.09447	2.61952	0.254761
63	CD8_T-Prc1-Mki67	0.148335	0.0108225	4.19391	2.40225	0.179257
64	Naive_T_Cd8	1.48462	2.95574	0.880255	0.29599	0.461448
65	Naive_T_DN	1.16108	3.37074	1.21534	0.457072	0.466983
66	Naive_T_DP	1.27161	4.4533	0.38452	0.423153	0.284574
67	miscellaneousT	0.516908	1.15001	1.00758	1.61501	0.995977
68	gdT	0.3504	0	1.32446	0.971684	1.9604
69	TCR_negative_T	0.394201	2.87609	0	0.546572	1.76436
70	NK	0.450515	1.64348	1.70287	0.624654	1.51231
71	NKT	0.89669	1.81821	0.739957	0.482029	1.35962
72	B_Activated	3.06254	0.0252764	0.0037414	0	0.0930358
73	B_Activated-Cd24	1.86773	0.14858	0	0	1.39326
74	B_Activated-Chl1	2.99977	0	0	0	0.172132
75	B_Activated-Jun	3.09071	0	0	0	0.0703733
76	B_ISG	0.412775	7.40857	0.811317	0.641006	0.0369499
77	B1-b	2.56269	0.0680731	0	0	0.640319
78	B_Plasma_cell	0.761215	0.283359	0.0587198	0.107699	2.48575

## Sheet: virus_pos_cell_num
Table S4. Total and virus-positive cell number.
Number of SARS-CoV-2 RNA-positive cells.
cluster_num	cluster_name	d0	d2	d5	d7	d14
1	Epi_ATI	0	138	21	2	0
2	Epi_ATII	0	46	15	5	0
3	Epi_Ciliated	0	41	4	3	0
4	Epi_Club	0	24	2	0	0
5	Endo_CA	0	340	37	0	0
6	Endo_LEC	0	46	2	0	0
7	Endo_VEC	0	480	87	20	0
8	Fib_AF	0	298	34	4	0
9	Fib-Col13a1	0	41	8	0	0
10	Fib_Mesothelial	0	2	1	0	0
11	Fib_Myofibroblast	0	139	17	2	0
12	Fib_Pericyte	0	7	0	0	0
13	Fib_SMC	0	24	8	0	0
14	AM-Trem2	0	1	0	0	0
15	AM-Fbp1	0	15	1	0	0
16	AM-Cd36	0	3741	69	0	0
17	AM-Gbp1	0	53	247	26	0
18	AM-Mcm6	0	203	6	0	0
19	AM-Cd36-Mki67	0	462	30	2	0
20	AM-Fbp1-Mki67	0	10	1	0	0
21	IM-F13a1	0	57	14	0	0
22	Mac-Cd38	0	0	1032	183	0
23	Mac-Tppp3	0	0	583	37	0
24	Mono_ISGlo	0	0	0	0	0
25	Mac-Lilra2-Irf7hi	0	214	122	25	0
26	Mac-Lilra2-Irf7lo	0	1	1	0	0
27	Mac-Slamf9	0	2	388	1647	0
28	Mac-Slamf9-Mki67	0	16	84	108	0
29	Mac-S100a9	0	0	58	98	0
30	cDC1-Clec9a	0	0	8	4	0
31	cDC2-Cd38	0	2	15	9	0
32	cDC2-Il1rl1	0	3	1	0	0
33	cDC2-Lilra5	0	4	10	8	0
34	cDC2-Mllt3	0	0	0	0	0
35	DC-Ccr7-Ido1	0	8	5	7	0
36	Megakaryocyte	0	0	19	3	0
37	acNeu_lo	0	167	7	11	0
38	acNeu_med	0	359	0	0	0
39	acNeu_hi	0	1204	5	6	0
40	acNeu-Il23a	0	86	1	0	0
41	acNeu-Isg12-Cst7	0	19	309	370	0
42	maNeu-Cst7	0	4	362	20	0
43	maNeu-Mmp9hi	0	0	54	60	0
44	maNeu-Mmp9lo	0	3	59	56	0
45	immNeu-Mmp8lo	0	0	157	13	0
46	immNeu-Mmp8hi	0	0	259	32	0
47	immNeu-Mki67	0	0	205	20	0
48	preNeu	0	0	260	7	0
49	preNeu-Mki67	0	0	225	11	0
50	Neu-Vcan	0	0	34	1	0
51	Neu-Vcan-Mki67	0	9	270	9	0
52	ILC2	0	59	2	0	0
53	CD4_T-Aars1	0	0	0	0	0
54	CD4_T-Ccr4	0	35	1	2	0
55	CD4_T-Tnfrsf4	0	0	19	13	0
56	CD4_T_ISG	0	15	13	5	0
57	CD4_T-Znf683	0	0	0	0	0
58	Naive_T_Cd4	0	89	5	1	0
59	CD8_T-Cx3cr1	0	2	0	0	0
60	CD8_T-Cd160	0	0	6	21	0
61	CD8_T-Ppt1	0	0	0	0	0
62	CD8_T-Mki67	0	8	13	18	0
63	CD8_T-Prc1-Mki67	0	0	42	29	0
64	Naive_T_Cd8	0	47	3	1	0
65	Naive_T_DN	0	112	10	2	0
66	Naive_T_DP	0	3	0	0	0
67	miscellaneousT	0	90	26	37	0
68	gdT	0	0	0	0	0
69	TCR_negative_T	0	0	0	0	0
70	NK	0	0	0	0	0
71	NKT	0	120	9	5	0
72	B_Activated	0	0	0	0	0
73	B_Activated-Cd24	0	4	0	0	0
74	B_Activated-Chl1	0	0	0	0	0
75	B_Activated-Jun	0	0	0	0	0
76	B_ISG	0	34	0	0	0
77	B1-b	0	0	0	0	0
78	B_Plasma_cell	0	4	0	0	0
79	Erythrocyte	0	19	6	4	0

## Sheet: %_of_virus+
Table S4. Total and virus-positive cell number.
Proportion of SARS-CoV-2 RNA-positive cells at each timepoint.
cluster_num	cluster_name	d0	d2	d5	d7	d14
1	Epi_ATI	0	0.226974	0.318182	0.0363636	0
2	Epi_ATII	0	0.272189	0.176471	0.0378788	0
3	Epi_Ciliated	0	0.356522	0.166667	0.111111	0
4	Epi_Club	0	0.352941	0.153846	0	0
5	Endo_CA	0	0.259344	0.154167	0	0
6	Endo_LEC	0	0.216981	0.0689655	0	0
7	Endo_VEC	0	0.312297	0.147959	0.0613497	0
8	Fib_AF	0	0.291585	0.147186	0.0294118	0
9	Fib-Col13a1	0	0.239766	0.0888889	0	0
10	Fib_Mesothelial	0	0.25	0.5	0	0
11	Fib_Myofibroblast	0	0.232053	0.0646388	0.027027	0
12	Fib_Pericyte	0	0.184211	0	0	0
13	Fib_SMC	0	0.216216	0.190476	0	0
14	AM-Trem2	0	1	0	0	0
15	AM-Fbp1	0	0.182927	0.0555556	0	0
16	AM-Cd36	0	0.499399	0.272727	0	0
17	AM-Gbp1	0	0.706667	0.623737	0.145251	0
18	AM-Mcm6	0	0.665574	0.285714	0	0
19	AM-Cd36-Mki67	0	0.666667	0.625	0.0952381	0
20	AM-Fbp1-Mki67	0	0.151515	0.2	0	0
21	IM-F13a1	0	0.445312	0.56	0	0
22	Mac-Cd38	0	0	0.442918	0.113806	0
23	Mac-Tppp3	0	0	0.121661	0.0304527	0
24	Mono_ISGlo	0	0	0	0	0
25	Mac-Lilra2-Irf7hi	0	0.390511	0.134658	0.0388802	0
26	Mac-Lilra2-Irf7lo	0	0.0555556	0.142857	0	0
27	Mac-Slamf9	0	1	0.879819	0.347835	0
28	Mac-Slamf9-Mki67	0	0.592593	0.531646	0.227368	0
29	Mac-S100a9	0	0	0.251082	0.0573099	0
30	cDC1-Clec9a	0	0	0.131148	0.0449438	0
31	cDC2-Cd38	0	1	0.211268	0.0542169	0
32	cDC2-Il1rl1	0	0.2	0.111111	0	0
33	cDC2-Lilra5	0	0.363636	0.0961538	0.0136752	0
34	cDC2-Mllt3	0	0	0	0	0
35	DC-Ccr7-Ido1	0	0.470588	0.722222	0.0853659	0
36	Megakaryocyte	0	0	0.172727	0.0769231	0
37	acNeu_lo	0	0.160115	0.0875	0.0230608	0
38	acNeu_med	0	0.164227	0	0	0
39	acNeu_hi	0	0.330588	0.111111	0.0697674	0
40	acNeu-Il23a	0	0.196796	0.166667	0	0
41	acNeu-Isg12-Cst7	0	0.287879	0.345638	0.11859	0
42	maNeu-Cst7	0	0.181818	0.106879	0.0264201	0
43	maNeu-Mmp9hi	0	0	0.0573858	0.0183655	0
44	maNeu-Mmp9lo	0	0.0588235	0.0832158	0.0203859	0
45	immNeu-Mmp8lo	0	0	0.101095	0.0451389	0
46	immNeu-Mmp8hi	0	0	0.0798151	0.026208	0
47	immNeu-Mki67	0	0	0.12123	0.044843	0
48	preNeu	0	0	0.138741	0.0693069	0
49	preNeu-Mki67	0	0	0.147929	0.0480349	0
50	Neu-Vcan	0	0	0.0681363	0.025641	0
51	Neu-Vcan-Mki67	0	0.473684	0.143236	0.0441176	0
52	ILC2	0	0.251064	0.0266667	0	0
53	CD4_T-Aars1	0	0	0	0	0
54	CD4_T-Ccr4	0	0.289256	0.0454545	0.133333	0
55	CD4_T-Tnfrsf4	0	0	0.0840708	0.0148402	0
56	CD4_T_ISG	0	0.234375	0.0637255	0.0160256	0
57	CD4_T-Znf683	0	0	0	0	0
58	Naive_T_Cd4	0	0.311189	0.0892857	0.0113636	0
59	CD8_T-Cx3cr1	0	0.666667	0	0	0
60	CD8_T-Cd160	0	0	0.0521739	0.0227273	0
61	CD8_T-Ppt1	0	0	0	0	0
62	CD8_T-Mki67	0	0.380952	0.0769231	0.0461538	0
63	CD8_T-Prc1-Mki67	0	0	0.112299	0.0496575	0
64	Naive_T_Cd8	0	0.281437	0.0625	0.0227273	0
65	Naive_T_DN	0	0.196837	0.0505051	0.00985222	0
66	Naive_T_DP	0	0.125	0	0	0
67	miscellaneousT	0	0.330882	0.113043	0.0368159	0
68	gdT	0	0	0	0	0
69	TCR_negative_T	0	0	0	0	0
70	NK	0	0	0	0	0
71	NKT	0	0.27088	0.0517241	0.0161812	0
72	B_Activated	0	0.571429	0	0	0
73	B_Activated-Cd24	0	0	0	0	0
74	B_Activated-Chl1	0	0	0	0	0
75	B_Activated-Jun	0	0	0	0	0
76	B_ISG	0	0.276423	0	0	0
77	B1-b	0	0	0	0	0
78	B_Plasma_cell	0	0.8	0	0	0
79	Erythrocyte	0	0.372549	0.0895522	0.0145985	0

## Sheet: %_in_total_virus+
Table S4. Total and virus-positive cell number.
Proportion in total SARS-CoV-2 RNA-positive cells at each timepoint.
cluster_num	cluster_name	d0	d2	d5	d7	d14
1	Epi_ATI	0	0.0154882	0.00396825	0.000678656	0
2	Epi_ATII	0	0.00516274	0.00283447	0.00169664	0
3	Epi_Ciliated	0	0.00460157	0.000755858	0.00101798	0
4	Epi_Club	0	0.0026936	0.000377929	0	0
5	Endo_CA	0	0.0381594	0.00699169	0	0
6	Endo_LEC	0	0.00516274	0.000377929	0	0
7	Endo_VEC	0	0.0538721	0.0164399	0.00678656	0
8	Fib_AF	0	0.0334456	0.00642479	0.00135731	0
9	Fib-Col13a1	0	0.00460157	0.00151172	0	0
10	Fib_Mesothelial	0	0.000224467	0.000188964	0	0
11	Fib_Myofibroblast	0	0.0156004	0.0032124	0.000678656	0
12	Fib_Pericyte	0	0.000785634	0	0	0
13	Fib_SMC	0	0.0026936	0.00151172	0	0
14	AM-Trem2	0	0.000112233	0	0	0
15	AM-Fbp1	0	0.0016835	0.000188964	0	0
16	AM-Cd36	0	0.419865	0.0130385	0	0
17	AM-Gbp1	0	0.00594837	0.0466742	0.00882253	0
18	AM-Mcm6	0	0.0227834	0.00113379	0	0
19	AM-Cd36-Mki67	0	0.0518519	0.00566893	0.000678656	0
20	AM-Fbp1-Mki67	0	0.00112233	0.000188964	0	0
21	IM-F13a1	0	0.00639731	0.0026455	0	0
22	Mac-Cd38	0	0	0.195011	0.062097	0
23	Mac-Tppp3	0	0	0.110166	0.0125551	0
24	Mono_ISGlo	0	0	0	0	0
25	Mac-Lilra2-Irf7hi	0	0.024018	0.0230537	0.0084832	0
26	Mac-Lilra2-Irf7lo	0	0.000112233	0.000188964	0	0
27	Mac-Slamf9	0	0.000224467	0.0733182	0.558873	0
28	Mac-Slamf9-Mki67	0	0.00179574	0.015873	0.0366474	0
29	Mac-S100a9	0	0	0.0109599	0.0332542	0
30	cDC1-Clec9a	0	0	0.00151172	0.00135731	0
31	cDC2-Cd38	0	0.000224467	0.00283447	0.00305395	0
32	cDC2-Il1rl1	0	0.0003367	0.000188964	0	0
33	cDC2-Lilra5	0	0.000448934	0.00188964	0.00271463	0
34	cDC2-Mllt3	0	0	0	0	0
35	DC-Ccr7-Ido1	0	0.000897868	0.000944822	0.0023753	0
36	Megakaryocyte	0	0	0.00359033	0.00101798	0
37	acNeu_lo	0	0.018743	0.00132275	0.00373261	0
38	acNeu_med	0	0.0402918	0	0	0
39	acNeu_hi	0	0.135129	0.000944822	0.00203597	0
40	acNeu-Il23a	0	0.00965208	0.000188964	0	0
41	acNeu-Isg12-Cst7	0	0.00213244	0.05839	0.125551	0
42	maNeu-Cst7	0	0.000448934	0.0684051	0.00678656	0
43	maNeu-Mmp9hi	0	0	0.0102041	0.0203597	0
44	maNeu-Mmp9lo	0	0.0003367	0.0111489	0.0190024	0
45	immNeu-Mmp8lo	0	0	0.0296674	0.00441127	0
46	immNeu-Mmp8hi	0	0	0.0489418	0.0108585	0
47	immNeu-Mki67	0	0	0.0387377	0.00678656	0
48	preNeu	0	0	0.0491308	0.0023753	0
49	preNeu-Mki67	0	0	0.042517	0.00373261	0
50	Neu-Vcan	0	0	0.00642479	0.000339328	0
51	Neu-Vcan-Mki67	0	0.0010101	0.0510204	0.00305395	0
52	ILC2	0	0.00662177	0.000377929	0	0
53	CD4_T-Aars1	0	0	0	0	0
54	CD4_T-Ccr4	0	0.00392817	0.000188964	0.000678656	0
55	CD4_T-Tnfrsf4	0	0	0.00359033	0.00441127	0
56	CD4_T_ISG	0	0.0016835	0.00245654	0.00169664	0
57	CD4_T-Znf683	0	0	0	0	0
58	Naive_T_Cd4	0	0.00998878	0.000944822	0.000339328	0
59	CD8_T-Cx3cr1	0	0.000224467	0	0	0
60	CD8_T-Cd160	0	0	0.00113379	0.00712589	0
61	CD8_T-Ppt1	0	0	0	0	0
62	CD8_T-Mki67	0	0.000897868	0.00245654	0.00610791	0
63	CD8_T-Prc1-Mki67	0	0	0.00793651	0.00984052	0
64	Naive_T_Cd8	0	0.00527497	0.000566893	0.000339328	0
65	Naive_T_DN	0	0.0125701	0.00188964	0.000678656	0
66	Naive_T_DP	0	0.0003367	0	0	0
67	miscellaneousT	0	0.010101	0.00491308	0.0125551	0
68	gdT	0	0	0	0	0
69	TCR_negative_T	0	0	0	0	0
70	NK	0	0	0	0	0
71	NKT	0	0.013468	0.00170068	0.00169664	0
72	B_Activated	0	0	0	0	0
73	B_Activated-Cd24	0	0.000448934	0	0	0
74	B_Activated-Chl1	0	0	0	0	0
75	B_Activated-Jun	0	0	0	0	0
76	B_ISG	0	0.00381594	0	0	0
77	B1-b	0	0	0	0	0
78	B_Plasma_cell	0	0.000448934	0	0	0
79	Erythrocyte	0	0.00213244	0.00113379	0.00135731	0
