# Supplementary material for: Single-cell spatiotemporal analysis reveals alveolar dendritic cell–T cell immunity hubs defending against pulmonary infection
Source: Cell Discov. 2024 Oct 16;10:103. doi: 10.1038/s41421-024-00733-5 (PMC11484931; doi:10.1038/s41421-024-00733-5)
Supplement: Supplementary file 6 — Supplementary Table S5 [file 41421_2024_733_MOESM6_ESM.xlsx]

## Sheet: immunity hubs
Table S5. Detection and co-localization of the three cell types in alveolar DC-T immunity hubs.
Timepoint	Hamster	Slide	CD8_T-Cd160-positive spots	CD4_T-Tnfrsf4-positive spots	DC-Ccr7-Ido1-positive spots	CD8_T-Cd160 + CD4_T-Tnfrsf4-colocalized spots	CD8_T-Cd160 + DC-Ccr7-Ido1-colocalized spots	CD4_T-Tnfrsf4 + DC-Ccr7-Ido1-colocalized spots	CD8_T-Cd160 + CD4_T-Tnfrsf4 + DC-Ccr7-Ido1- colocalized spots (immunity hubs)	Negative spots
d0	1	1	84	118	272	41	9	64	29	13304
		2	34	106	181	21	7	27	13	12749
		3	177	211	212	96	10	62	31	22589
	2	4	524	231	534	106	85	70	73	22808
		5	41	26	141	1	8	12	2	10640
		6	1018	171	235	174	80	21	43	43987
	3	7	175	52	84	205	12	14	67	11671
		8	502	125	299	125	67	38	48	16259
		9	602	205	352	163	58	64	56	35738
d2	4	10	992	1891	2232	1070	404	574	409	14384
		11	520	1120	1045	411	131	170	96	16992
		12	553	1017	931	458	117	171	118	24139
	5	13	98	699	309	81	11	79	15	14719
		14	23	141	94	14	2	9	2	29429
		15	210	729	648	138	50	66	29	26261
	6	16	187	477	906	112	49	55	21	26328
		17	509	640	344	313	82	62	49	21760
		18	528	754	1154	351	226	173	163	39924
d5	7	19	1397	928	4082	1010	1192	490	720	13752
		20	2222	159	4388	412	1540	132	301	20006
		21	1656	1336	6787	946	1078	580	548	17465
	8	22	1571	1520	3381	1288	915	819	894	9796
		23	230	618	1077	157	81	144	58	6783
		24	874	1165	2138	452	253	299	158	18589
	9	25	2091	1021	1435	343	561	169	67	11635
		26	2465	1344	2925	1279	920	357	416	16551
		27	2436	3777	6920	2770	1958	2004	2153	17237
d7	10	28	1825	2593	1372	2068	323	336	376	16186
		29	2125	1721	2514	3212	1185	791	1690	8687
		30	1797	1683	2579	1537	745	560	738	16119
	11	31	2513	3225	4559	6030	2525	1836	5201	9253
		32	5320	3088	4408	6426	2123	1094	2710	19585
		33	2361	3284	5226	3474	1617	1520	2256	16390
	12	34	1690	1248	2855	1397	691	435	631	13608
		35	1500	1419	2971	1846	852	536	930	11674
		36	4379	2475	3143	2378	800	417	476	26772
d14	13	37	276	195	2061	30	149	207	65	27093
		38	114	67	693	18	34	65	17	17718
		39	101	140	821	19	26	101	15	25170
	14	40	659	109	2676	58	532	125	120	21806
		41	329	74	1788	34	270	107	77	15757
		42	551	101	2069	57	326	121	67	21600
	15	43	344	138	3504	71	349	249	100	17546
		44	605	181	2403	99	419	229	122	19436
		45	851	295	3330	150	577	347	199	29746
